# Supplementary material for: Better estimation of protein-DNA interaction parameters improve prediction of functional sites
Source: BMC Biotechnol. 2008 Dec 23;8:94. doi: 10.1186/1472-6750-8-94 (PMC2654563; doi:10.1186/1472-6750-8-94)
Supplement: Additional file 5 — SELEX sequences. This file contains the 591 usable SELEX sequences (including flanking sequences) used in the study. [file 1472-6750-8-94-S5.apr2]

GGATCTAGCGCACACTTCTGTGTTCCTGTCGAAATAGATCT
AGATCTAGTACTAATAGCATCTTAGAAATGTGACGTAGATCT
AGATCTAACACAGTCGAATACACCGTTTTGTGACCTAGATCT
AGATCTAAAGGACAGCCGGATTCAAAAGTGTGCAGTAGATCT
AGATCTAGTGTGCGCGACAGACGGGTTGTGTGACGTAGATCT
AGATCTATCCCAGAGGTACAGGAAAATATGTGATCTAGATCT
AGATCTAGGTCACAAATTGCGCTACCTAGGACTGGATAGATCT
AGATCTATGAACACGGAGTTGGCATAATTGTGATGTAGATCT
AGATCTACATCACAGAAGGGGAATGCGCACATCGATAGATCT
AGATCTACATCACAAAATCAATCTCCGCGCTCCACTAGATCT
AGATCTACATCACACCTCAGCGCTTCTGTTAGCCTTAGATCT
AGATCTAGGTCACAAAATCGAGCTGGGTCTGCCAATAGATCT
AGATCTAGGTCACAGTTTCCCAGATAGCGCATGGTTAGATCT
AGATCTACGTCACAGAAATTCGAGGTTCATGAACGACTAGATCC
GGATCTATGGATATGGAGTGCACGAGACTGTGAGCTAGATCT
AGATCTAATAGAAATGTGATATCTCTTCCATAATTTCTAGATCT
AGATCTAAACAAAGCGTCGATAAATAGTGTGATGTAGATCT
AGATCTATGATCTAGGTCACAGTTTTCAGTCAAGGTAGATCT
AGATCTACATCACAAAATGGTCTGTCACGTCACGCTAGATCT
AGATCTATGTCACGTTATCCTGGTCTCGGTCGAACTAGATCT
AGATCTACCCGTTGTGTGATCCGTGTCACTGTTTCTAGATCT
AGATCTAGGGTTTATGAAGGGAAGGAAGTGTGACATAGATCT
AGATCTAGGTCACAAAATCGGGCGATCATACACGAGTAGATCT
AGATCTAAGGGACAGTAGTGGCCCGAAGTGTGAGCTAGATCT
AGATCTAGCTTTGGGGTAGACAGAAAATTGTGATGTAGATCT
AGATCTAGGTCACAGATTTATGTCTACTTCCAGCGTAGATCT
AGATCTATGTCACATTCTTCTAACTTCTGGCGTCTTAGATCT
AGATCTACCGGGTTTGACAGTCTCTTTTTGTGACGTAGATCT
AGATCTAGGAATGGGACGAGCATCACATTAGCGGCTAGATCT
AGATCTACCAATGAGACCTATGTCTCACAACAATCTAGATCT
AGATCTACATCACAGAATCAAGTCTACGAACCAACTAGATCC
GGATCTAGATCACAAAACTCAAACCCCCACTTCTATAGATCT
AGATCTATGAGCTAGGTCACACTACGCTGCTGGTGTAGATCT
AGATCTAGGTCACACTTCTCTGCGTCTTATCTCCATAGATCT
AGATCTAGGATGGTGGCAAAACTAGTATTGTGATCTAGATCT
AGATCTATCGGGTGGATGGTCCAATAACTGTGATCTAGATCC
GGATCTACGTCACACTTCTATAGATTTCGATCCTGTAGATCT
AGATCTAGGCATCCAATTCCGACAAAAACGTGATGTAGATCT
AGATCTACGGTAAATCGTGATCACTGTCCCATTCCTAGATCT
AGATCTATGGTGGGGGAGACTTCATAAGTGTGATCTAGATCC
GGATCTAGATCACACTCTCACCCCCCAATTGCCATTAGATCT
AGATCTAGGGAATAGTGATACTCATCACGGTATTGTAGATCT
AGATCTATGAGACTGACGTGGAACGAAACGTGAGCTAGATCT
AGATCTAGGGAAGCGCGCCGAGAGATTTTGTGACATAGATCT
AGATCTACGCGCATGTTAACGGGGTATTTGTGACCTAGATCT
AGATCTATCGACGGAGTGTGATCTACCTCTCAGAATAGATCC
GGATCTACATCACAAAAGCTATGCCTCGTGGTTCTTAGATCT
AGATCTAAAGACGAGTGAAGACACCAACTGTGACGTAGATCT
AGATCTATTAACTAGGACGGTGGAAAAGTGTGATGTAGATCT
AGATCTAAATCACACTATCGTCCCGAACGTCTCTATAGATCT
AGATCTACGTGACAACCATCACACCACCGCGAGTGTAGATCT
AGATCTACGTCACATTTCTCGGCTTCCCGTACTACTAGATCT
AGATCTACGTCACAGTATGTAATGGACATGCACACTAGATCT
AGATCTAGGAGGAGGAGAAGGTCCAAAGTGTGACGTAGATCT
AGATCTAGTGAGACATCGATCACAGGTTCATTGCATAGATCT
AGATCTACTGTGAACTGGCTCTCACTTTTCTCCCCTAGATCT
AGATCTAGGTCATAGTTCTAACACCGTTCTGTCTATAGATCT
AGATCTAGGTCACATTGCTCTTCAAAGTCATTCGCTAGATCT
AGATCTAGGCAAAACGGGTATGACAATGTGTGATCTAGATCT
AGATCTAGTTCAGCTGCACCCCAATTTTTGTGACGTAGATCC
GGATCTAGGCTGTGCCTCCTGATAAAAGTGTGACCTAGATCT
AGATCTAGGTCACATTAACAGGTGCGCTCTACATATAGATCT
AGATCTAGAGGACAACGAGAGCTCGATCACATTTGTAGATCT
AGATCTAATGAAAACGCAACGGAGGATTTGTGACCTAGATCC
GGATCTAGAAATTATGGAAGAGATATCACATTTCTATAGATCT
AGATCTAGTTCACAGTTCCACGTATGATCTGCGATTAGATCT
AGATCTAAATCACGTTTCTGGTCCTGCATCGTCACTAGATCC
GGATCTACGTCACATTACCGTCCTATATCACGAATAGATCT
AGATCTATGATCGTGTGTGCCCGGATTGTGTGAGCTAGATCT
AGATCTACACGTACACTGTGACTTACTTCACATATTAGATCT
AGATCTACAAGGGTAAATTACATCTCGTTTGGCGGTAGATCT
AGATCTACGTCACGTCTTACACACATCCCCTTCATTAGATCT
AGATCTAGATCACACTATTGCCAGCAGACGATTGTTAGATCC
GGATCTACGTCACAGTTTGCCGAGTATCCTTGTTTTAGATCT
AGATCTACATCACATTATGGCGCAACAATATTCTTTAGATCT
AGATCTATGTCACACTTTCGGTCCTATCCCCTGTGTAGATCT
AGATCTAACGAGATTAAGAAGACGGAAATGTGATGTAGATCT
AGATCTAACGGCGCTGGGTAGTCAGTTTTGTGAGCTAGATCT
AGATCTAGATCACACTATTGCTAAGACGGACCGGGTAGATCT
AGATCTACAGTCGATGGAACTTGTGACGCGGCTCATAGATCT
AGATCTACTGTGAGGTTCTTCACACTTTTTCCTTTAGATCT
AGATCTAGCCGATATTGTGATGCGCGTCACGACTTTAGATCT
AGATCTAAGTATGAGACCCACATCACAATGTCCGCTAGATCT
AGATCTAGGTCACAGTCTTGCTCGCGTAATGTTCATAGATCT
AGATCTAGCGGGAACAGTTAGGATGAAGTGTGATCTAGATCT
GGATCTAGATCACAAAACTAGCGCTGCATGTCTCGTAGATCT
AGATCTACCCCGGAGTGACCGACTGAAGTGTGACTTAGATCT
AGATCTAGATCACAACTCCCTCTATTGGACGCAAATAGATCT
AGATCTATCGGAGAGGATTATGGCTAAATGTGACCTAGATCT
AGATCTAGGGCAAGACCAGGTCCATATATGTGATGTAGATCC
GGATCTAAGATAGCGGGGGTGGTGATAGTGTGACGTAGATCT
AGATCTATGAGAGCAATACCGGTCGATGTGTGACGTAGATCT
AGATCTACATCACAATTCAACCCCTCCCTACACCGTAGATCT
AGATCTAGATCACAAAACTGCATCGTTCTAGCGGGTAGATCT
AGATCTAGTAGCAGGGTTCCCAAATATGTGATGTAGATCT
AGATCTACATCACAAACTCGCATACAGACACGTGCTAGATCT
AGATCTAGTTAGATATGGGGCACAGATGTGTGATGTAGATCT
AGATCTATAGTGTGATGCGAGTCACGTAAAGTTGTTAGATCT
AGATCTACATAACCGTGATGCAGGTCACTCCTATAGATCT
AGATCTATGTCACACTTCACTCGATTCACAACATGTAGATCT
AGATCTAGGGAAGGGACTGTTTTAATAGTGTGATCTAGATCT
AGATCTAAAAGGTGTTTTGTGATCCCGCTCACAGTTAGATCT
AGATCTAATCATAGATGGTTATAGATAGTGTGATCTAGATCT
AGATCTACGAATGTGACCCTTATCAAACTTCTGCTAGATCC
GGATCTACCTCACAAAAACCATTCCACTTCTCCACTAGATCT
AGATCTAGGTCACATAAGTCGGGTAAGGACTGAGTAGATCT
AGATCTACGTGGATGGAGACTACAGATGTGTGATCTAGATCT
AGATCTACATCACACTTTCATCGCCGGGCCCACCTAGATCC
GGATCTAGGTGTCTTGACGGGCATAGAAGTGTGATATAGATCT
AGATCTAGGCAGACAAGGAGCGTAATAGTGTGAGGTAGATCT
AGATCTAGCGCAGTATCTCCATGTGATATAGGTCATAGATCT
AGATCTAGTGATGCACTTCACATTCCAATCATGGTTAGATCT
AGATCTACTTGTGACTCAGCTCACACTCGGTGATATAGATCT
AGATCTAGCTCACAATACTATCTAGAACTCTTGGTTAGATCT
AGATCTACATGAAAAATGAGATCGGCGTCACGTGTTAGATCT
AGATCTACAACGTGATGCTGATCACAGGCGGGCGATAGATCT
AGATCTATTGCGGGGGGAAGACAGAATCTGTGAGCTAGATCT
AGATCTACTAGAGAAACCGGGAGGATTATGTGAGCTAGATCT
AGATCTACATCACAAATTCGACTACCATGAGCTCGTAGATCT
AGATCTATGCTGGGGTGGTGGAGGAAAATGTGATGTAGATCT
AGATCTAGGGTAAGGGAGCTGATAGTTATGTGATGTAGATCT
AGATCTATTCATGAGACTCGTCTGATAACGTGATGTAGATCT
AGATCTAGCTCACACTTTTGGTGGTCTCGGCTGCTAGATCT
AGATCTACGTCACAAAAATACAATGTGGCTGGTCTAGATCC
GGATCTATCAAGGGCACCTACGAGAATCTGTGACGTAGATCT
AGATCTAGTAGCTAACTGCCACACACAATCGTCACTAGATCT
AGATCTATGTGAATTGAGTCACATTCCTACGCGATTAGATCC
GGATCTATGGAACAGAGGGCTATACTAATGTGATCTAGATCT
AGATCTACCGCTTGTGTGAGCTGCATCATATTTCATAGATCT
AGATCTAGATCACAGAATCCCTTCCTTTGGTTGGTTAGATCT
GGATCTACATCACACATTTGACATTACGCTGTGTTAGATCT
AGATCTAACGCTAAAGTCTCGCCTTAATTGTGACCTAGATCT
AGATCTAATCTACGGTGACCTGTGTTTGTGTGACCTAGATCT
AGATCTACGTCACAGTTTCGTGGTATTTGATCCTTTAGATCT
AGATCTAGAACCCAATCCGATTGTGACTTACATCATAGATCT
AGATCTATGGGCAACGAGACACTAGAAGTGTGATGTAGATCT
AGATCTAATTGAGTTATGCAGGACCAAACGTGACCTAGATCT
AGATCTACCAGTCTTTATGTGACATGTGACACGTTTAGATCT
AGATCTAATTCGAGGGAACGAAAATTATTGTGATGTAGATCT
AGATCTATGCCTACGGTTGTAGGAGTAATGTGACGTAGATCT
AGATCTATGTCACACTCTATTCGTTGGATTTTTTGTAGATCT
AGATCTAGGCACTCCCACAAGCGACTTCTGTGACGTAGATCT
AGATCTAGATCACACTTCTTGGTTTGCGTAACTCGTAGATCC
GGATCTACATCACACTTCAGAACCCTGTCTTATCGTAGATCT
AGATCTACGTCACATATCTTAACAGAGGAGAGGCTTAGATCT
AGATCTAGCTCACATTTCTTTCACTGGGCTCTACATAGATCT
AGATCTAGAGATCGCAGATGAGGAATTATGTGACGTAGATCT
AGATCTAGGTCACACTATTTAATGGGGTTTTCTCATAGATCC
GGATCTACGGGCCATGCCGCGATAAAAGTGTGACGTAGATCT
AGATCTAGCTCACACTTATTGCTCGTGGACTCCCTTAGATCT
AGATCTAGGCAATGTGACGTCGCTCACGTTCTTTTAGATCT
AGATCTACGAAGTTGTATGCACCTCATGTGTGACCTAGATCT
AGATCTACGTCACAGTCTTCTACCAGTCTCGCCCCTAGATCC
GGATCTAGATGTCGGCAAATAGCAAAACTGTGATGTAGATCT
AGATCTAAACCACTGCTCAACTGGAATATGTGACCTAGATCT
AGATCTAGAAATTATGGAAGAGATATCACATTTCTATTAGATCC
GGATCTAGCTCACAATTTCTCGCCTACCGACACTGTAGATCT
AGATCTACGTGTACACAACATACAAAACTGTGATGTAGATCT
AGATCTACGTCACAAAATTAACCACAGTCGCTTGATAGATCT
AGATCTAGCTCACAATCCGATTTCTAGTGTCATCCTAGATCT
AGATCTAGGGCTAGCTACAATGCATAAATGTGATGTAGATCT
AGATCTAAACGCGGGCAGTTCCATTTAATGTGAGCTAGATCT
AGATCTAAAGGGACCAGTGCGGCAATAGTGTGATATAGATCT
AGATCTAGTTCTGCAGAATACTTGAAACTGTGATCTAGATCT
AGATCTATCGGCATAGTTAGGTCGTTTTTGTGATCTAGATCT
AGATCTAGTTCACACTTTCGTCGTGTCTATGCAGTTAGATCT
AGATCTAGCCGGTATCATAGTCCAAAGTGTGATGTAGATCT
AGATCTAGGTCACAAATTCCGGTGTCCTCAATCCATAGATCT
AGATCTAGGTCACGTTTTCGATAACAACCAGCCGATAGATCC
GGATCTATCGAGACCGGGGGGAAAATAGTGTGATGTAGATCT
AGATCTACGTCACACTAACTGAAAAAGGGTAATCGTAGATCT
AGATCTACATCACACAAAACTACTTCACCTCTCGATAGATCT
AGATCTAGGTCACAGAAACTGTCTAGTGCGGATGTTAGATCC
GGATCTAAGAGTCTTGGCCAGCGGTTTGTGTGATCTAGATCT
AGATCTACGTCACACTACCAACGAGTACGCCTCCCTAGATCT
AGATCTAGAAATTATGGAAGAGATATCACATTTCTATTAGATCT
AGATCTATGTCACACTATTGCTAACAACTCTTGTCTAGATCC
GGATCTAGACGTATGACCGATCAAGATGTGTGACCTAGATCT
AGATCTAGAGAGTGTGAGCGCGATCACATATTGGGTAGATCT
AGATCTACATCACACTTTGAAATGCATTACTTCGGTAGATCC
GGATCTATTGCCAGACATGATACTTAATGGTGAGCTAGATCC
GGATCTATGTGGCCCACGATGTGGAATGTGTGATGTAGATCT
AGATCTATCGAATGATGACTATGTGATGCCGGTCTTAGATCT
AGATCTAGGTCACACTTTCTGTATTCCACGCTCTCTAGATCT
AGATCTAACGAGGTTGAGGTGACAGAACTGTGATTTAGATCT
AGATCTAGCGAGCTTGTGGTGGCAAAAGTGTGACATAGATCT
AGATCTAGGTCACACATTCTACGGATTACCCCTCATAGATCT
AGATCTACATCACACTTTCTGCACGCCTACTACCCTAGATCC
GGATCTAGCAATTGAAAAGGAGAGAAAGTGTGACGTAGATCT
AGATCTATACCCTAGGACATGTGATGGCGCTCACATAGATCT
AGATCTACATCACAAAATCTCTGAGCACTTCTCAGTAGATCC
GGATCTAACGACCACTAGACCCAGGAAGTGTGACCTAGATCT
AGATCTATCGAGGCGGGTCGAGTAGAAGTGTGACCTAGATCT
AGATCTAGGACGTGGGGCTAGGCAAGAGTGTGATGTAGATCT
AGATCTAAATTAAAATGTGATATCTCTTCCATAAATGGATAGATCT
AGATCTAGCTCACAATTCTTTGCAACATCGATCATTAGATCC
GGATCTATGAGGGGTAGATGACTGGGAATGTGAGCTAGATCT
AGATCTATGACAATCGTGACTTGGATCACACTCGATAGATCT
AGATCTAATAGAAATGTGATATCTCTTCCATAATTTCTAGATCT
AGATCTACATCACACTTATCGTGGCCCGACCTGCCTAGATCC
GGATCTACGTAGACACGGTGCTCATTTATGTGATGTAGATCT
AGATCTAGAAATTATGGAAGAGATATCACATTTCTATTAGATCT
AGATCTAGAAATTATGGAAGAGATATCACATTTCTATTAGATCT
AGATCTAGGGACGTTATAGAAGGGAATATGTGAGCTAGATCC
GGATCTAAAAGGCGCCACAACCAGGAATGTGACCTAGATCT
AGATCTAGCTCACACTTTCCACTCTCATTCTACCCTAGATCT
AGATCTAGATGGTCGAGGGTCAGGTTTGTGTGATGTAGATCT
AGATCTATGTCACACTTTTCATTTATCTTATCTGTTAGATCC
GGATCTACAGTGGGGGCAACGCAATATATGTGAGCTAGATCT
AGATCTACCCACATTATGTGACGTGCTTCACACTATAGATCT
AGATCTATGTCACATCTGAGCCGTCCCGTCGTCGCTAGATCT
AGATCTAGATCACATAACCATACTGCGGCCGCGATAGATCT
AGATCTACGTCACATTATCAAGGCAGCGCTTGTATTAGATCC
GGATCTAATAGAAACGTGATATCTCTTCCATAATTTCTAGATCT
AGATCTACCTTGGGAGTTAGTGGAATGATGTGATGTAGATCT
AGATCTACAGGATGGGGAACCCGAGAATTGTGATGTAGATCT
AGATCTACACAATAAACGTAACATGGGTCACATAATAGATCT
AGATCTACATCACACTTTTTGGTCTCACCCTCCGCTAGATCT
AGATCTAGCTCACACATTTGTTGAGCGCTTTCGTTTAGATCC
GGATCTAATGAGGTTCTCGGAGTGATTAATGTGATGTAGATCT
AGATCTAGCCAAATCCTGCCTGCAAAAGTGTGGTGTAGATCT
AGATCTATCGACAGTCAGTGTGATCCTCGTCACAGTAGATCT
AGATCTAGAGGAGTCTGAGTGGATTAACTGTGACGTAGATCT
AGATCTATGTCACAATTTACGTCCCCGATGTCCCTTAGATCT
AGATCTACATCACACTCTGCGATACTCAGCTTCTCTAGATCT
AGATCTACATCACACATTTGCACGCACTCTTGAGATAGATCT
AGATCTAGGTAGAGAATATGTGAGCGGGGTCACGGTAGATCT
AGATCTAGTCGAAAAGTGACGAACATCACGGTCTGTAGATCT
AGATCTAGAACGCTGAATAAGAGCTAAGTGAGGTAGATCT
AGATCTAACCCGGGTGATAGAGGGGAATGTGTGAGATAGATCT
AGATCTAGAGCAAATCGGCACCCGGTTGTGTGATATAGATCT
AGATCTACATCACACTCTAGAGCGGTGCTACACTATAGATCC
GGATCTACTTGCAGAATAAGGTGATAGTGTGACCTAGATCT
AGATCTAGACTAAAGGATATGTGACAGGACGCACATAGATCT
AGATCTATTGGAGCAGTGGGTATCAAAATGTGATGTAGATCT
AGATCTACAAAGCCTTGCATCTCAGAAATGTGACCTAGATCT
AGATCTAGAACGTGCACTACATCACATTTTTTGCATAGATCC
GGATCTAGCAGGAGGAAGGAGGGTATTGTGTGACGTAGATCT
AGATCTATAGGGCATCGAGGTCATGTTGCGTGAGCTAGATCT
AGATCTACATCACAAAATGTGACACAGGTAACTCGATAGATCT
AGATCTAGGAGGGTTGGACCTGGAAAAACTGTGACCTAGATCT
AGATCTAATCAAACATACGCAAAAGTGTGATGTAGATCC
GGATCTAATGAGCTCCATGCATGAGAAGTGTGACCTAGATCT
AGATCTAACCAAGTAAACCAGTCCAAAATGTGATGTAGATCT
AGATCTATGGATCACAGCTTTTAAAATATGTGACGTAGATCT
AGATCTAGGGCGTGATCCCTGTCACTGTTTCTAGGTAGATCT
AGATCTAATAAGGGCTGAGGCGGCAAAACGTGACTTAGATCT
AGATCTACATCACAGTATGCGATACTTCCTCTCGATAGATCT
AGATCTAGGTCACACTTCTGTATACGCCGATCCTTTAGATCT
AGATCTATGAAGCCCGTCACAATTTGTTTACGAGATAGATCT
AGATCTAATATGCCTGAATGTGATAGCGCTCACGGTAGATCT
AGATCTACAACTTACTCATACTCACAAATGTGACGTAGATCT
AGATCTAAGAGAGTGGTTCAAGATTATTTGTGATGTAGATCT
AGATCTACAGTATGTGATCTCCGTCAAGGTGTGGATAGATCT
AGATCTAAGTCACAGATTATGACTCATAGGGCCCGGTAGATCT
AGATCTATTCTGTGATCTAGATCATGCTCAGATTCTAGATCC
GGATCTAAGGAACACTACAGAGAGGGAATGTGACGTAGATCT
AGATCTACAAATGTGTGGAGCATATCACAGTCCGGTAGATCT
AGATCTACATCACACTTCTAGTATCTCGCTCTCATTAGATCT
AGATCTAGTGTGGTTGAGGCTCACTAAGTGTGATGTAGATCC
GGATCTAGATACTAAACCTGTCGCCCTCACTTCATAGATCT
AGATCTAGGTCACACTTTTCGCTAACAAAACTCGCTAGATCT
AGATCTATTGAGAAACCGAGGCGGAATGTGTGATGTAGATCT
AGATCTAGAGTGTAGCGTGGTGTCTTTCTGTGACCTAGATCT
AGATCTACAAGTTGGGACGGTAAGGTTTTGTGACCTAGATCT
AGATCTAATAGAAATGTGATATCTCTTCCATAATTTCTAGATCC
GGATCTAGATCACATAATCCACATCCCTGTCTCGCTAGATCT
AGATCTAGGTCACAGTTTTACTCTACCCTACAGTCTAGATCT
AGATCTATTGGGTGAAAATGTGATGGTCGTCACGATAGATCT
AGATCTAGATCACACTTCCGCTGGGTTTCCATCCCTAGATCC
GGATCTACGTCACAATTTTCACCGGCCTGTCACCATAGATCT
AGATCTACAGGTTGTGTGATGGCGTTCACAATTGTTAGATCT
AGATCTATACCCCGCCCTCCCTATAGAATGTGACCTAGATCT
AGATCTACGGACAATCGCACTCTCTAAACGTGACCTAGATCC
GGATCTACGTCACAATTTTCACCGGCCTGTCACCATAGATCT
AGATCTACAGGTTGTGTGATGGCGTTCACAATTGTTAGATCT
AGATCTATACCCCGCCCTCCCTATAGAATGTGACCTAGATCT
AGATCTACGGACAATCGCACTCTCTAAACGTGACCTAGATCC
GGATCTACGTCACACAATTCACCGCTCTATTCTCTAGATCT
AGATCTAAGCAAGTACCCAGACGCGAAGTGTGACTTAGATCT
AGATCTACAACGTGAGCAGGTTAACATTCCGAGCATAGATCT
AGATCTATATCACATTTTTTCCCTTCTACAACACATAGATCC
GGATCTACATCACATTACCAACTTCAAGTCCCGCTTAGATCT
AGATCTATGAAAGCCGTGTTCTCAATTTTGTGATCTAGATCT
AGATCTACACCGTGCAAGCAAGGGGGTGTATTTCTTAGATCC
GGATCTACATCACATTACCAACTTCAAGTCCCGCTTAGATCT
AGATCTATGAAAGCCGTGTTCTCAATTTTGTGATCTAGATCT
AGATCTACACCGTGCAAGCAAGGGGGTGTATTTCTTAGATCC
GGATCTAGCTCACAAAAACCGCCTTATGTTGTCCGTAGATCT
AGATCTAACAGGAAAGCGTGATCGAGCTCACAGGATAGATCC
GGATCTAGCTCACAAAAACCGCCTTATGTTGTCCGTAGATCT
AGATCTAACAGGAAAGCGTGATCGAGCTCACAGGATAGATCC
GGATCTATTGGGATAAATAGGGATGAAGTGTGATGTAGATCT
AGATCTAGATCACACAATATCCTCTGTCCTCTCGATAGATCT
AGATCTATTGGTGAGGACGGGAAAAATGTGTGACATAGATCT
AGATCTAGGTCACATATTTATGATCTGTCGTCCGGTAGATCT
AGATCTACATCACACATTTGTATCTCTCTCGTCAATAGATCT
AGATCTAAAGTGTGTAACTGCTCACATAACTGCCATAGATCT
AGATCTAGGGGGTGAGGAGGGGCGAATGTGTGATCTAGATCT
AGATCTACACAACATGCGTGATCTAGTTCACAACTTAGATCT
AGATCTACAAGAGATCAGGCGCCACTAGTGTGATGTAGATCT
AGATCTAGACAGGGACGACCGTCACAAAACGCGCGTAGATCT
AGATCTACATCACATAATCCTTCTGCCTGCATGCCTAGATCT
AGATCTAGATCACACAAATCACAGACATACTCCTTTAGATCT
AGATCTATATGGTTTGGATCGCTCCAAAAACGTAGTAGATCT
AGATCTACCCTTATCTCGAACCCAGCAATTCTTAATAGATCT
AGATCTACGTCACAATTCTAGACACGCGTCAGTAATAGATCC
GGATCTATAAATGTGGGAACATACGTGAAGTGTGATCTAGATCT
AGATCTAATAATTCGCGACGAGCAATAATGTGATGTAGATCT
AGATCTACATCACATTATTTCCATGCCTGTTGCTATAGATCT
AGATCTATCCATTAATTGTATGACTTAGGTCGCATAATTTAGATCT
AGATCTATCGACGAAGGATTACTAAGTTTGTGACGTAGATCC
GGATCTACGTACGACCATGGTCTGAATTTGTGAGGTAGATCT
AGATCTAACTTTACGGAGAGCGCAAATCTGTGAGCTAGATCT
AGATCTAAATCACTAATCAGACAGCTCTGGCCGGCTAGATCT
AGATCTAAACTTGTGATGTGGTGCACGAACCTAGGTAGATCT
AGATCTACATCACATTACGAACATCGTCTCGTTGTTAGATCT
AGATCTAGGGAGTTAAGTATTTAAAAGTTGTGAGCTAGATCT
AGATCTAGCTCACAGTTCTGGTTGTGTCGGAGGGGTAGATCT
AGATCTACAATCGGAATGCCTTGTGTTTTGTGAGCTAGATCT
AGATCTACAACTTTTTTGCGACCTCGATCACAGACTAGATCC
GGATCTAAGTCACAGTAACACCGCTTATGTTATACTAGATCT
AGATCTAGGGCAATGTGTGATAACGGTCACAATGATAGATCC
GGATCTAGCCCGACGGGACCATGAGGATTGTGACATAGATCT
AGATCTAGGCCGAGACTACTGCGATTTGTGTGACATAGATCT
AGATCTATCCATGACTTCTGTGACGCGTATCACGTAATTTAGATCT
AGATCTAAGCCGTGAGCATGTAATCTAATGTGACGTAGATCT
AGATCTACATCACAAAAAACAGTTGAATGACCATCTAGATCT
AGATCTAGGGAAGAGACGGGGTTAAAGTGTGAGGTAGATCT
AGATCTACACGCGACTGCATAGGGGGATTGTGATCTAGATCT
AGATCTATCGAAGAAGGAGTATGAGAATTGTGAGCTAGATCT
AGATCTAGCCGTTGAAACGAGGTTGTGTGATCTAGATCT
AGATCTATCTTTACCTACTCTCCGATTATGTGATGTAGATCT
AGATCTAAATTCGTAGTGTTAGGCAAAGCGTGATGTAGATCT
AGATCTATCGATGTAGCTAACTATAAAGTGTGACATAGATCT
AGATCTAGTGGGTGAATCCTAAAATGTGTGACGTAGATCT
AGATCTAGCAGAGATCGAGAAGACTGTGAGGTAGATCC
GGATCTATGTGGCACACATCACATTTTCATGGTCATAGATCT
AGATCTAGGTCACATTCCTGCCTTGACTCATCTAATAGATCT
AGATCTAGTACTGTGACGGAGATCACTTATTGGGATAGATCT
AGATCTAGGTCACGGATTCACTAAATTGGTTCTCCTAGATCT
AGATCTAGGTCACACTTCTGTAGAGATTGAGTTGTTAGATCT
AGATCTACCGGTCTTCGATAGCCAGAAGTGTGACATAGATCT
AGATCTATGTCACACTATACGTAGTCTCGTCTCCCTAGATCT
AGATCTAAATCGCCATCAAAGTGGGATGTGTGACCTAGATCT
AGATCTACGTCACAATAAAGTGTAAGTTGCTCCCTTAGATCT
AGATCTACATCACATACTTGCTGCTTTGTCCACTCTAGATCT
AGATCTATTCGGCGTTTGTGATCAGGTTCACACGTTAGATCT
AGATCTACGAAAGGGGATCGTTTCTTATGTGATCTAGATCT
AGATCTACGGATCGGCAAATGTGTGACACAGCTCATAGATCT
AGATCTACAGCCAGTGTGACAAAGAATATGTGAGCTAGATCC
GGATCTAGGCGGAAAAGCCTGGCGATTCTGTGAGCTAGATCT
AGATCTACGTCACATTATCCACTAAAAGCTCCCTGTAGATCT
AGATCTATGTCACACTTTCGACCGATTTAAGATTGTAGATCT
AGATCTATGGAATTGTGATCCGGCTCAAATAAGTCTAGATCT
AGATCTAATGCAAACGTGACCAGAGTCTCATATAATAGATCT
AGATCTACATCACATCTTGCCAATCTCCGAGCTACTAGATCT
AGATCTAATCAGGCGATAGTACGGATTATGTGATGTAGATCT
AGATCTAGGGCTGGCATACGTGCGATTTCGTGAGCTAGATCT
AGATCTACGTCACACAAACCAACTCTTCCAAGCTATAGATCT
AGATCTAGGTGTGTTTCGAGTTGCGTAATGTGATGTAGATCT
AGATCTAGGTCACAGTCAAGTTGAGATTCCCCAGGTAGATCT
AGATCTACCTCACAATTCTCGTACTCCAGCTCCAGTAGATCT
AGATCTACGAGCCAATCTCGGGTTTTTGTGAGCTAGATCT
AGATCTAGATGGCATTTATAGACTATGATCACATAGATCC
GGATCTACATCACACTCTGCTAGACAATTCACCGCTAGATCT
AGATCTATGTGACACATCAGTAAGAAATTGTGATGTAGATCT
AGATCTAGAAATTATGGAAGAGATATCACATTTCTATTAGATCT
AGATCTATAGAGGCCATGGAACTCATAGTGTGAGCTAGATCT
AGATCTATGATTTGTGTCACATTTCTCTCCGGCATTAGATCT
AGATCTACGCCGTGTACCTAGTACGATATGTGACCTAGATCT
AGATCTACCTCACATTTTCTGGGTTCCTGCTTGTTTAGATCT
AGATCTAGGTCACAAATCGAGTGGCAGATGGTCGATAGATCT
AGATCTACATCACATTATTCATCCCCGATTTTCCTAGATCT
AGATCTAGATCACATCTCTGACAAGTCTCGCATAGTAGATCT
AGATCTAGGTCACACTTCCGCAGTTTTATCTAAGTAGATCT
AGATCTATAGCCCAGGCGAGGGAAAAATTGTGAGCTAGATCT
AGATCTACAACTGGCGCGGACAGAGATGTGATCTAGATCT
AGATCTAGATCACATTTTGGACATCGACGGCGTTAGATCC
GGATCTACATCACATTATCTTGAGCGCACCTCAGTAGATCT
AGATCTAATGGTTGATGTCGCCGGGAATTGTGACATAGATCT
AGATCTACGTCACAATTGTCTTACCGTCGTACCAATAGATCC
GGATCTACATCACATTATCTTGAGCGCACCTCAGTAGATCT
AGATCTAATGGTTGATGTCGCCGGGAATTGTGACATAGATCT
AGATCTACGTCACAATTGTCTTACCGTCGTACCAATAGATCC
GGATCTAACAACCTCCAGGGTTAAATACTGTGCGCTAGATCT
AGATCTAGTTGGGTAAAGAGGCATTTGTGTGATGTAGATCT
AGATCTAGGTCACACTTCATTGATACGCCAAACATAGATCT
AGATCTAAATTAAAATGTGATATCTCTTGCATAAATGGATAGATCT
AGATCTAGCGAAGATATGTGATCCCAGTCACGGGTAGATCT
AGATCTAGCTCACAGTTTTGTACCTCCTTCCTTCTTAGATCT
AGATCTAGGTCACAACTTTTCCTTCCTCTCCCATGTAGATCT
AGATCTAGAGTGGAGAGTCATGACAAAGTGTGACCTAGATCT
AGATCTACGTCACGGTTTGTGGGGCTGACTGCGATTAGATCT
AGATCTATGTCACATATTTAATCGACTCCCTGCTTTAGATCT
AGATCTAAGAAGCAGATTACGTCCGATGTGTGATGTAGATCT
AGATCTATGTGAAATGACGTTTGCTTTGTGTGACCTAGATCT
AGATCTATACGGAGTGTCAGTAAACATTTGTGACGTAGATCT
AGATCTACGTCACAATTTTATGTTTTTATTAGATAGATCC
GGATCTAGATCACATAAGCGTGCTTGGTATGATTGTAGATCT
AGATCTACATCACACATTTGGTTGGCCAGTCCCTAGATCT
AGATCTACTCATGTAATACTGTGCCCTACCTCACATAGATCT
AGATCTACAAATGCTCAGCAGGCGGTTTTGTGACCTAGATCT
AGATCTAGTGGAAGGCAAATGTGAATAATGTGATCTAGATCT
AGATCTACCGTATACCTGAGGATTAAGTGTGAGCTAGATCT
AGATCTATCAGTATGGAGGCCGCAAATCTGTGACATAGATCT
AGATCTAGCTCACAGTTTCCTATTCGTATACTCACTAGATCT
AGATCTAGAAATTATGGAAGAGATATCACATTTCTATTAGATCT
AGATCTAGGTCACAGAATACTCTCTCTCCATACTCTAGATCT
AGATCTATGAGTGAGAGGTACATGAAAGTGTGAGCTAGATCT
AGATCTAGTGGAGCGACTCAGTATGAACTGTGACGTAGATCT
AGATCTAACGCGCGCGGCAGAGATAAGTGTGACGTAGATCT
AGATCTAGCGCGCGGCATTAGGGAAAAGTGTGACATAGATCT
AGATCTATGTCACAAATCTACGACCACGCTCCCGTTAGATCT
AGATCTATGTCACAGTAAATACCGTAGCCTCAGGATAGATCT
AGATCTAGGTCACATTACAGGAAACGCTGCTCCATAGATCT
AGATCTATGTGACCCCATCACTTATTGTCGCTGTAGATCC
GGATCTAATGATTGAGACTGGGGGAAAAGTGTGATGTAGATCT
AGATCTATGTCACACTCTCTGGATGCTACTCCTTATAGATCT
AGATCTACCTCGGGCGTGTCGAAAAGTTTGTGATGTAGATCC
GGATCTACATCACACTTCCCTTATCTTTAACTGCTTAGATCT
AGATCTAGGCAGGGTCGACTGTGTAAACTGTGACCTAGATCT
AGATCTACATCACGTTTTTGAACTGGCCCGAGGATAGATCT
AGATCTAGCGGATGTCGCAACGAGGGAGTGTGATCTAGATCT
AGATCTACGTCACATTTCTTCCCAATCCTCTGGCCTAGATCC
GGATCTAGGTCACATTATCGGCACTGCTCAGCCAATAGATCT
AGATCTAGATCACAAAACTAGAGTCCAACCGTGCTTAGATCT
AGATCTAGGTCACACTTATCCTGTTGCCTCCCGTATAGATCC
GGATCTACGAGGAGAGAAAACCTGGAAGTGTGATGTAGATCT
AGATCTAGGTCACATTTCCATTACAACGCTTTGGTTAGATCC
GGATCTACCTCACAGTTATTCGATCCTGCCTGCTATAGATCT
AGATCTAGCATGGACGTCTAGTGTGATCCGGGTCATAGATCT
AGATCTAGGTCACATTATGCAATTCCCCTTACGTTTAGATCT
AGATCTAGTTCACATATTTCGTTGCACAAGGGCTCTAGATCT
AGATCTACATCACAAATTTGTCACCGCATTCTGTTTAGATCT
AGATCTACCGGGGGTGCTTGGGTGGAGATGTGATCTAGATCT
AGATCTAGCGCACACTTTCCACACACCGGGTTAGTTAGATCT
AGATCTACACGAAGAAGGGCGACGATTCTGTGAGCTAGATCT
AGATCTATCCATGTGTGACCTGTCTCTCAATTTGTAGATCT
AGATCTACCTCACACTTCCTTCCCTTAGTCTCATGTAGATCT
AGATCTATTTCATTGATCCCTGTCACATTTTGATGGATAGATCT
AGATCTACGGCAAAGTGAACACATGCTGATACAATTAGATCT
AGATCTACAATGTGTGATACAGTGCACCTTTTTCGTAGATCT
AGATCTAGATCACACTACATTCAATCCCACCACCTTAGATCC
GGATCTAATGGCCATGATTTCCCAAAACTGTGACCTAGATCT
AGATCTATTATGGGGTCGAAGTGCGAAATGTGACCTAGATCT
AGATCTACTGTGGTGATAGGTAGGAAAGTGTGATCTAGATCT
AGATCTATGTCACACTTTCTGCGCTCGTCAAACCATAGATCT
AGATCTACCGCGCCTAGTCTCCTCTTTTCCAATCTTAGATCT
AGATCTATGGAACGCGAGGGTTTCAAGTTGTGATGTAGATCT
AGATCTAGATCACACTTTCCCGCTCTTCCACAGCATAGATCT
AGATCTATGTCACAAAATTCAGCTTCTATTGCCTAGATCT
AGATCTAGGTCACATATTAGCTTCGTCCACATATTTAGATCT
AGATCTACATCACAGTTTCGTGCAAGACGTATGCGTAGATCT
AGATCTAGGAAGTGTGAATGGAGTCACATCGCGGGTAGATCT
AGATCTAGATCACAGAATTAACACCGCGATTGTCCTAGATCT
AGATCTAGGTCACATTGTTGTACAGTGTACTGCGTAGATCT
AGATCTACGATGAGACCCACATTGAATGTGAGCTAGATCT
AGATCTATCAGGCACGAACCCTTTTTGGGAATATAGATCC
AGATCTACATCACACTTTATTGCCATCAACCATCATAGATCT
AGATCTACCGAACATTTGCTAACTGGGTCACATATTAGATCT
AGATCTAGATCACAGTTCTGAGTAGCATACTTTTTTAGATCT
AGATCTACATCACAAAATCGGACCGTGGGAACCGGTAGATCT
AGATCTACAAGTTGTGATAAGCATCACGTCGTCATTAGATCT
AGATCTACAAATGGGTAGAGTGCGATTTTGTGAACTAGATCT
AGATCTAGTATGCGTGTTCTGTCGAAACACAAGAGTAGATCT
GGATCTAGGGACCATATTGTGATGCGCCTCACACTTAGATCT
AGATCTAGGATCCGAGGTAGAAGGAAAGTGTGATTTAGATCT
AGATCTAGGAAAAGGACGTCTCTGGGAGTGTGATGTAGATCT
AGATCTAAAATTGTGCGTCAAATCACAGTCCGGATTAGATCT
AGATCTAAAATGTGAAGCAGATCAAAAGGTTGGCCTAGATCT
AGATCTAACACCGTATACCCCTCCGATTTGTGACGTAGATCT
AGATCTAACAAGTCAGGGCGTACAGAAGCGTGATCTAGATCT
AGATCTAAATCACAGAATTTTGACCTGCTCTGTCATGGATAGATCC
GGATCTAGGGACCATATTGTGATGCGCCTCACACTTAGATCT
AGATCTAGGATCCGAGGTAGAAGGAAAGTGTGATTTAGATCT
AGATCTAGGAAAAGGACGTCTCTGGGAGTGTGATGTAGATCT
AGATCTAAAATTGTGCGTCAAATCACAGTCCGGATTAGATCT
AGATCTAAAATGTGAAGCAGATCAAAAGGTTGGCCTAGATCT
AGATCTAACACCGTATACCCCTCCGATTTGTGACGTAGATCT
AGATCTAACAAGTCAGGGCGTACAGAAGCGTGATCTAGATCT
AGATCTAAATCACAGAATTTTGACCTGCTCTGTCATGGATAGATCC
GGATCTAGGGACCATATTGTGATGCGCCTCACACTTAGATCT
AGATCTAGGATCCGAGGTAGAAGGAAAGTGTGATTTAGATCT
AGATCTAGGAAAAGGACGTCTCTGGGAGTGTGATGTAGATCT
AGATCTAAAATTGTGCGTCAAATCACAGTCCGGATTAGATCT
AGATCTAAAATGTGAAGCAGATCAAAAGGTTGGCCTAGATCT
AGATCTAACACCGTATACCCCTCCGATTTGTGACGTAGATCT
AGATCTAACAAGTCAGGGCGTACAGAAGCGTGATCTAGATCT
AGATCTAAATCACAGAATTTTGACCTGCTCTGTCATGGATAGATCC
GGATCTAGGGACCATATTGTGATGCGCCTCACACTTAGATCT
AGATCTAGGATCCGAGGTAGAAGGAAAGTGTGATTTAGATCT
AGATCTAGGAAAAGGACGTCTCTGGGAGTGTGATGTAGATCT
AGATCTAAAATTGTGCGTCAAATCACAGTCCGGATTAGATCT
AGATCTAAAATGTGAAGCAGATCAAAAGGTTGGCCTAGATCT
AGATCTAACACCGTATACCCCTCCGATTTGTGACGTAGATCT
AGATCTAACAAGTCAGGGCGTACAGAAGCGTGATCTAGATCT
AGATCTAAATCACAGAATTTTGACCTGCTCTGTCATGGATAGATCC
GGATCTATGTCACACAATCTACGCCAACTCTCTTGTAGATCT
AGATCTAGGTCACAAGAACCTGACTGTTCACCTGTTAGATCT
AGATCTAGCTCACACTTGTTGTTGGCATCTTGTTTGTAGATCT
AGATCTACCACGCACGAAGAATTGTGATCGCTGTCTAGATCT
AGATCTAAGTAACAATCGAGTCCATCTCTTCTGTATGTCGAGATCT
AGATCTACATCACATAAAACGTATCCTTAGCCACGTAGATCT
AGATCTATATCACACAAATCTCTTGCGACGCTCTTTAGATCT
AGATCTACCAGGAATTGGGGGTAAGTTCTGTGAGCTAGATCT
AGATCTAGGTCACACTTTTGGGTTCAAGTCTCGCTAGATCT
AGATCTAGGCGAGAATCCAGTCGCGAAGTGTGATGTAGATCT
AGATCTAATACGTGAGCTAGGTCACACATTGGCCCTAGATCT
AGATCTAGATGTACGACTGGCTTCAATTTGTGACGTAGATCT
AGATCTAGCTCACACTTTCCATATCTGAGGTCTAGTAGATCC
GGATCTAGCCTCGCTACGTGATCTGAGTCACATATTAGATCT
AGATCTAGATCACACTTTCCACGCGTCCTCACACATAGATCT
AGATCTAGGGTGACTGAGGGCCCACAATTGTGATCTAGATCT
AGATCTATGTCACAGTTTCCAAAGCCCTTGTCGCCTAGATCT
AGATCTATGACGAGGCTCACATTATCGTGATAGGGTAGATCT
AGATCTAGCAAGACTTAAACAGCAGAAGTGTGACGTAGATCT
AGATCTATGGTCAAGGCAAAGAAAGAAGTGTGACGTAGATCT
AGATCTACATCACATTTGTAATCCTCTCTCCTCGATAGATCT
AGATCTAGTCGGGAAGTGTGATCTGTATCATGCCTTAGATCC
GGATCTACTAATGGCCATGATTAACTTATGTGACCTAGATCT
AGATCTACCTCACACTTTCAGATTTCATCCCCAGCTAGATCT
AGATCTAAACCGTCGGCACGCCTGGAAGTGTGAACTAGATCC
AGATCTATGACGTTTTCTTGGGTAAAAGTGTGATGTAGATCT
AGATCTATATCACATTTTTCCAATTGCTGGCTGGTTAGATCT
AGATCTATGGTACCTGATTTGGCATAAGTGTGACCCTAGATCT
AGATCTACACGCAATTGTTCGACCTAGGTCACATTTAGATCT
AGATCTACCGGTAAAAGTACGTGTATTATGTGATGTAGATCC
GGATCTAGAAATTATGGAAGAGATATCACATTTCTATTAGATCT
AGATCTATCCATTTATGGAAGAGATATCACATTTTAATTTAGATCT
AGATCTAGTTCACACATTCCAATCCGCTCTCCTGCTAGATCC
GGATCTATTGATCGCTGCTAAATAAGAGTGTGATATAGATCT
AGATCTATCCATTTATGGAAGAGATATTACATTTTAATTTAGATCT
AGATCTAGGGGCAGGTATGAGGGAAAAGTGTGACGTAGATCT
AGATCTATTGGCAGTAGCGGGGGGAAATTGTGACGTAGATCT
AGATCTAGCTCACACTCCCGCAACCATGTCTTTCATAGATCC
GGATCTATTGATCGCTGCTAAATAAGAGTGTGATATAGATCT
AGATCTATCCATTTATGGAAGAGATATTACATTTTAATTTAGATCT
AGATCTAGGGGCAGGTATGAGGGAAAAGTGTGACGTAGATCT
AGATCTATTGGCAGTAGCGGGGGGAAATTGTGACGTAGATCT
AGATCTAGCTCACACTCCCGCAACCATGTCTTTCATAGATCC
GGATCTAGTGAAGTTAAGCTCGGGAGTGTGACCTAGATCT
AGATCTAGAAATTATTGAAGAGATATCACATTTCTATTAGATCT
AGATCTAGAAATTATGGAAGAGATATCACATTTCTATTAGATCT
AGATCTATGTCACAGTTTCCGGACCATCTTCCTACTAGATCC
GGATCTATCGACGAGTCTAGGTGAAATGTGTGAGCTAGATCT
AGATCTACATCACACTTTATCGTTGACTCACGAACTAGATCT
AGATCTATGTCACAATTTCCTCCGCGTCCCCGAGTTAGATCT
AGATCTAGCTCACATTAAATCGCCCACATTTCGAATAGATCC
GGATCTAACCTCGACTAGCTGCCGAACATGTGACGTAGATCT
AGATCTAGTGTGATGTAGGTCACAGATATTTCGCGTAGATCT
AGATCTACATCACATAATCACACAAGTGCACCAGTTAGATCC
GGATCTAGAAATTATGGAAGAGATATCACATTTCTATTAGATCT
AGATCTAGGTCACACTCTCTGTCGCTACTACCGCTTAGATCT
AGATCTACATCACAAAACCGTATTGGACTCATCCTAGATCT
AGATCTAGGTCACACTTCTATAAACTGTCCATCCCTAGATCT
AGATCTAAGTTGAGGATCAATGGTTTTGTGTGATGTAGATCT
AGATCTATGCTGGATGTAGCGTCTATTTTGTGAAGTAGATCT
AGATCTAGACCAGATTCATAGTAAAAAGCGTGACCTAGATCT
AGATCTACGTCACACTTTTTTCGAGGTCTCATCTCTAGATCC
GGATCTAAGGAAAACGTGCGGCTCATAATGTGATGTAGATCT
AGATCTAGAAATTATGGAAGAGATATCACATTTCTATTAGATCT
AGATCTACGTCACACATTACCTCAACATCCCCAGCTAGATCT
AGATCTACATCACACTTTCACATCCTTCGAGCTCTTAGATCT
AGATCTATGTCACAGTATTATCTATCGGTCATCTCTAGATCC
GGATCTAGAAATTATGGAAGAGATATCACATTTCTATTAGATCT
AGATCTAAGGTGGTGAACTTCGGAAAACTGTGACGTAGATCT
AGATCTACGTCACAGATTACCATCTATCGCTTACCTAGATCC
GGATCTATCCATTTATGGAAGAGATATCACATTTTAATTTAGATCT
AGATCTAGCTCACAGTCTCATAGTCTGGCGGGTGTTAGATCT
AGATCTAGGTCACAAATTATCGGGTGAGCTCTGGCTAGATCC
GGATCTAAGAGTCTTGGCCAGCGGTTTGTGTGATCTAGATCT
AGATCTACGTCACACTACCAACGAGTACGCCTCCCTAGATCT
AGATCTAGAAATTATGGAAGAGATATCACATTTCTATTAGATCT
AGATCTATGTCACACTATTGCTAACAACTCTTGTCTAGATCC
GGATCTAGAAATTATGGAAGAGATATCACATTTCTATTAGATCT
AGATCTAGGTAACATGTGAGCGAGATCAAATTCTAAATAGATCC
GGATCTAATATGTGGAAGTCGTAAATTTGTGAGCTAGATCT
AGATCTAGAAATTATGGAAGAGATATCACATTTCTATTAGATCT
AGATCTAGGGAGTGTGAGCGCGATCACATATTGGGTAGATCC
GGATCTAGAAATTATGGAAGAGATATCACATTTCTATTAGATCT
AGATCTATCCATTTATGGAAGAGATATCACATTTTAATTTAGATCT
AGATCTAGTTCACACATTCCAATCCGCTCTCGTGCTAGATCC
GGATCTAGGATAGGCCGAGCTGCAGTTATGTGACGTAGATCT
AGATCTAGCTCACACTATAAACATGCCTCCCTCCGTAGATCC
GGATCTACATCACAGTTTGATCTGCCTCATATTACTAGATCT
AGATCTATGTCACACTTTTAGCTTCCTTTTTTCGCTAGATCC
GGATCTACCGATCAAGGGCTGTCAATAGTGTGACCTAGATCT
AGATCTAGTCGAGGGAATGTCTAAAAAGTGTGATGTAGATCT
AGATCTACCGTGATTGATCAAACACAAATGTGACCTAGATCT
AGATCTATAGATAGTGACCTGGATCACGGCTAAGCTAGATCC
