# Supplementary material for: Better estimation of protein-DNA interaction parameters improve prediction of functional sites
Source: BMC Biotechnol. 2008 Dec 23;8:94. doi: 10.1186/1472-6750-8-94 (PMC2654563; doi:10.1186/1472-6750-8-94)
Supplement: Additional file 6 — Aligned intergenic sequences between E. coli and S. typhimurium. The gzip compressed tar file includes the clustalw output and the sequences used in the study comparing CAP binding sites in E. coli and S. typhimurium. [file 1472-6750-8-94-S6.gz]

Archive with 4,885 entries (4,884 files):
- orthologs
- orthologs/msbB-yebA.aln
- orthologs/metR-metE.aln
- orthologs/slyA-ydhI
- orthologs/astC-xthA.aln
- orthologs/rpoB-rpoC.aln
- orthologs/carB-caiF.aln
- orthologs/aroK-hofQ.aln
- orthologs/yjeT-purA.dnd
- orthologs/yqcD-ygdH.dnd
- orthologs/yhdN-rplQ.dnd
- orthologs/usg-pdxB.aln
- orthologs/tolA-tolB.aln
- orthologs/glyQ-yiaH
- orthologs/mntH-nupC
- orthologs/ilvA-ilvY.dnd
- orthologs/sohB-yciN
- orthologs/yjiA-yjiX.aln
- orthologs/rpe-dam.aln
- orthologs/ompA-sulA
- orthologs/tdcE-tdcD.dnd
- orthologs/napF-eco
- orthologs/glnD-map
- orthologs/minD-minC.aln
- orthologs/flgH-flgI
- orthologs/secD-secF
- orthologs/ygfE-ygfA.aln
- orthologs/imp-djlA
- orthologs/carA-carB.dnd
- orthologs/acrE-acrF
- orthologs/yddE-narV.aln
- orthologs/lrhA-yfbQ.aln
- orthologs/rimK-ybjN.dnd
- orthologs/yjfY-rpsF.aln
- orthologs/rfaQ-kdtA.dnd
- orthologs/gshA-yqaA
- orthologs/rpoH-ftsX.aln
- orthologs/pgi-yjbE
- orthologs/flgJ-flgK.dnd
- orthologs/ydgH-ydgI.aln
- orthologs/yjjI-deoC.aln
- orthologs/yfiF-trxC.dnd
- orthologs/rplJ-rplL.dnd
- orthologs/grxC-yibN.dnd
- orthologs/yeeY-yeeZ
- orthologs/queA-tgt.aln
- orthologs/yahO-prpR.dnd
- orthologs/rhaB-rhaS.aln
- orthologs/yihP-yihQ
- orthologs/yidZ-yieE.dnd
- orthologs/xseB-thiI.aln
- orthologs/yghB-yqhC
- orthologs/glpE-glpD
- orthologs/ydeV-ydeW.aln
- orthologs/fliE-fliF
- orthologs/gpt-yafA.dnd
- orthologs/yihT-yihU
- orthologs/qor-dnaB
- orthologs/ydhD-ydhO.aln
- orthologs/pabA-fic
- orthologs/fimC-fimD.dnd
- orthologs/entF-fepE
- orthologs/leuD-leuC.aln
- orthologs/artJ-artM.aln
- orthologs/yijO-yijP.aln
- orthologs/elaB-elaA.aln
- orthologs/ydeI-ydeJ.aln
- orthologs/uraA-upp.dnd
- orthologs/mdoC-mdoG.aln
- orthologs/ftsK-lolA
- orthologs/flgG-flgH.dnd
- orthologs/trpB-trpC.aln
- orthologs/yjfQ-yjfR
- orthologs/sseB-pepB
- orthologs/gltP-yjcO.aln
- orthologs/ndk-pbpC.dnd
- orthologs/lgt-ptsP.aln
- orthologs/deoR-ybjG.aln
- orthologs/ptsA-frwC.dnd
- orthologs/yeaN-yeaO
- orthologs/dksA-sfsA
- orthologs/tolB-pal.aln
- orthologs/yjeE-amiB.dnd
- orthologs/fliI-fliJ
- orthologs/yccF-helD.dnd
- orthologs/malT-rtcA
- orthologs/mog-yaaH
- orthologs/pyrE-rph
- orthologs/fur-fldA
- orthologs/mioC-asnC.aln
- orthologs/tyrB-aphA.dnd
- orthologs/sufI-plsC
- orthologs/idnR-idnT.dnd
- orthologs/himD-ycaI
- orthologs/ygdR-tas.aln
- orthologs/uvrA-ssb.dnd
- orthologs/hisQ-hisJ.aln
- orthologs/ycfW-ycfX.dnd
- orthologs/yhjE-yhjG.dnd
- orthologs/pdhR-aceE.aln
- orthologs/yeeA-sbmC.aln
- orthologs/ydfG-ydfH
- orthologs/fucR-ygdE.dnd
- orthologs/upp-purM.dnd
- orthologs/rfaZ-rfaY
- orthologs/ygjR-ygjT
- orthologs/cysH-cysI.aln
- orthologs/yccF-helD
- orthologs/rplF-rpsH
- orthologs/dbpA-ydaO.dnd
- orthologs/rpoS-nlpD.dnd
- orthologs/ackA-pta.aln
- orthologs/ydiV-nlpC.aln
- orthologs/ycfQ-ycfR
- orthologs/xapR-xapB
- orthologs/dnaE-accA
- orthologs/dinI-pyrC.dnd
- orthologs/ybaK-ybaP
- orthologs/sgaH-sgaU
- orthologs/prpD-prpE
- orthologs/agp-yccJ.dnd
- orthologs/yjcD-yjcE.aln
- orthologs/polB-araD.dnd
- orthologs/fpr-glpX
- orthologs/prpD-prpE.dnd
- orthologs/uhpA-ilvN
- orthologs/secF-yajD.dnd
- orthologs/crl-phoE.dnd
- orthologs/ygiM-cca.aln
- orthologs/ycfL-ycfM.dnd
- orthologs/yicF-gmk.aln
- orthologs/ptsA-frwC
- orthologs/hns-tdk
- orthologs/nanE-nanT
- orthologs/emrA-emrB.dnd
- orthologs/ycgB-dadA.aln
- orthologs/pheT-pheS.dnd
- orthologs/rrmA-cspC.aln
- orthologs/ydeI-ydeJ.dnd
- orthologs/yjiY-tsr
- orthologs/ycaP-serC
- orthologs/dcm-yedJ.dnd
- orthologs/yieG-yieH
- orthologs/cydD-trxB
- orthologs/wcaF-wcaE.aln
- orthologs/fur-fldA.aln
- orthologs/ybbM-ybbN.dnd
- orthologs/dsbG-ahpC.aln
- orthologs/ygjT-ygjU.dnd
- orthologs/ycbG-ompA
- orthologs/yheR-yheS.aln
- orthologs/ychH-ychM
- orthologs/guaA-guaB
- orthologs/pntB-pntA
- orthologs/pstS-glmS.aln
- orthologs/yccF-helD.aln
- orthologs/trpB-trpC
- orthologs/xylR-bax.aln
- orthologs/ybgL-nei.aln
- orthologs/aceB-aceA
- orthologs/hisJ-argT.aln
- orthologs/elaA-elaC.aln
- orthologs/yeaM-yeaN.aln
- orthologs/idnR-idnT
- orthologs/yceE-htrB.dnd
- orthologs/dps-ybiF.dnd
- orthologs/pyrG-mazG
- orthologs/yafA-crl
- orthologs/glnK-amtB
- orthologs/rpmB-radC.dnd
- orthologs/priA-rpmE.dnd
- orthologs/yijF-gldA
- orthologs/ftsN-cytR
- orthologs/slyA-ydhI.aln
- orthologs/malF-malE.dnd
- orthologs/glnL-glnA
- orthologs/yneI-yneJ.dnd
- orthologs/yliA-yliB.aln
- orthologs/fdoH-fdoG
- orthologs/ttk-pyrE.aln
- orthologs/prpC-prpD.aln
- orthologs/yfgL-yfgM.aln
- orthologs/gltS-yicE.aln
- orthologs/flgG-flgH
- orthologs/yeaJ-yeaK
- orthologs/yebA-znuA.aln
- orthologs/fhlA-ygbA
- orthologs/pdxJ-recO.aln
- orthologs/fliC-fliD.aln
- orthologs/rluC-yceF.dnd
- orthologs/gcvP-gcvH.dnd
- orthologs/prpR-prpB.dnd
- orthologs/ygjQ-ygjR.aln
- orthologs/yiaL-yiaM.dnd
- orthologs/glnH-dps.dnd
- orthologs/yigF-yigG.dnd
- orthologs/thiC-rsd.dnd
- orthologs/yjeO-yjeP
- orthologs/galP-sprT.dnd
- orthologs/rbsC-rbsB
- orthologs/malQ-malP.dnd
- orthologs/yihO-yihP.dnd
- orthologs/yhbP-yhbQ
- orthologs/asnC-asnA
- orthologs/cvpA-dedD
- orthologs/yhjV-dppF.dnd
- orthologs/thrL-thrA.dnd
- orthologs/pepD-gpt.aln
- orthologs/ymbA-rmf.aln
- orthologs/ybdJ-ybdK.aln
- orthologs/eutJ-eutE
- orthologs/folC-accD.aln
- orthologs/ydgR-gst
- orthologs/lysP-yeiE.aln
- orthologs/glnD-map.dnd
- orthologs/ddlA-yaiB.dnd
- orthologs/deoA-deoB
- orthologs/rspB-rspA.aln
- orthologs/miaA-hfq.dnd
- orthologs/nhaB-fadR.aln
- orthologs/rfaL-rfaK.dnd
- orthologs/yehZ-bglX.dnd
- orthologs/slyB-slyA.aln
- orthologs/yaiC-proC.aln
- orthologs/gshA-yqaA.aln
- orthologs/ruvC-yebC.dnd
- orthologs/iadA-yjiG.dnd
- orthologs/yliG-yliH.aln
- orthologs/ribF-ileS.aln
- orthologs/panF-prmA.dnd
- orthologs/pckA-envZ.dnd
- orthologs/dsdX-dsdA.dnd
- orthologs/maeB-talA
- orthologs/yeeF-yeeY
- orthologs/ydcW-ydcX.aln
- orthologs/ycfR-ycfS
- orthologs/yigG-rarD
- orthologs/mdoH-yceK.dnd
- orthologs/metH-yjbB
- orthologs/sgaT-sgaB
- orthologs/pntA-ydgH
- orthologs/yhhT-acpT.aln
- orthologs/tsf-pyrH.dnd
- orthologs/polB-araD.aln
- orthologs/araD-araA.aln
- orthologs/ylaC-maa.aln
- orthologs/adk-hemH
- orthologs/yjfJ-yjfK.aln
- orthologs/edd-zwf.dnd
- orthologs/nlpB-dapA.dnd
- orthologs/yceF-yceD.dnd
- orthologs/ybgR-ybgS.aln
- orthologs/hemL-yadQ
- orthologs/dxs-ispA.dnd
- orthologs/rna-citT
- orthologs/rnc-lepB.aln
- orthologs/ccmC-ccmB.dnd
- orthologs/aroB-aroK.dnd
- orthologs/dinI-pyrC
- orthologs/ydiM-ydiN.dnd
- orthologs/csgB-csgA.aln
- orthologs/yecE-yecN
- orthologs/ychE-oppA
- orthologs/nadA-pnuC.dnd
- orthologs/smp-serB.dnd
- orthologs/yeaZ-yoaA.dnd
- orthologs/fpr-glpX.aln
- orthologs/nrdF-proV
- orthologs/nuoM-nuoL.aln
- orthologs/yedI-yedA
- orthologs/yceP-dinI.dnd
- orthologs/ruvA-yebB
- orthologs/ybeD-dacA.aln
- orthologs/mutM-rpmG
- orthologs/yigL-yigM.dnd
- orthologs/adhE-ychE.dnd
- orthologs/slyX-slyD.aln
- orthologs/ilvE-ilvD.aln
- orthologs/ycbC-smtA.aln
- orthologs/ycfX-cobB.dnd
- orthologs/creA-creB
- orthologs/aceB-aceA.aln
- orthologs/iap-ygbF
- orthologs/yajF-araJ.aln
- orthologs/yqjG-yhaH
- orthologs/yigB-uvrD.dnd
- orthologs/zwf-yebK.aln
- orthologs/holB-ycfH.dnd
- orthologs/panC-panB
- orthologs/tas-ygeD.dnd
- orthologs/purC-nlpB.dnd
- orthologs/rph-yicC
- orthologs/trg-ydcI.aln
- orthologs/hofB-ppdD.dnd
- orthologs/tsf-pyrH
- orthologs/lldD-yibK.dnd
- orthologs/ppiB-cysS.dnd
- orthologs/greB-yhgF.dnd
- orthologs/phoU-pstB.aln
- orthologs/murA-yrbA.dnd
[truncated: 4,585 more entries]
