# Supplementary material for: Better estimation of protein-DNA interaction parameters improve prediction of functional sites
Source: BMC Biotechnol. 2008 Dec 23;8:94. doi: 10.1186/1472-6750-8-94 (PMC2654563; doi:10.1186/1472-6750-8-94)
Supplement: Additional file 6 — Aligned intergenic sequences between E. coli and S. typhimurium. The gzip compressed tar file includes the clustalw output and the sequences used in the study comparing CAP binding sites in E. coli and S. typhimurium. [file 1472-6750-8-94-S6.gz › orthologs/metR-metE.aln]

CLUSTAL W (1.83) multiple sequence alignment


NC_000913.ptt      TGAAAGTCCTTCACTTCGGCATGAATAATTTGCGCTTGAGGAATATACAGTAACCGCCAA
NC_003197.ptt      TGAAAGTCCTTCACTTCGCCATGAACAAATTGCGCTTGAGGAATATACAGTACCTTTACA
                   ****************** ****** ** *********************** *     *

NC_000913.ptt      TTATGGATGTGTAAACATCTGGACGGCTAAAATCCTTCGTCTTTTAAATTTATGGTGCGT
NC_003197.ptt      TTATGGATGTGTAAACATCCAGACGTCTAAAACTCGTCATATTTCGACTTGCAGATGCGT
                   *******************  **** ******  * ** * ***  * **   * *****

NC_000913.ptt      TGGCTGCGTTTCTCCACCCCGGTCACTTACTTCAGTAAGCTCCCGGGGATGAATAAACTT
NC_003197.ptt      TGGCTTCCTTGCTT-ACCCCAGTCACTTACTTCAGTAAGCTCCTGGGGATGCGCTGTGTC
                   ***** * ** **  ***** ********************** *******       * 

NC_000913.ptt      GCCGCCTTCCCTAAATTCAAAATCCATAGGATTT-ACATATA-ATTAGAGGAAGAAAAA-
NC_003197.ptt      GCCGCCTTCCTGCAAGCCGAACTATTTAGAGTTTTACTTTCAGATTCAATAAAATAAGAG
                   **********   **  * ** *   ***  *** ** *  * ***  *  **  ** * 

NC_000913.ptt      ----------
NC_003197.ptt      AGGAAGTAAA
                             
