# Supplementary material for: Better estimation of protein-DNA interaction parameters improve prediction of functional sites
Source: BMC Biotechnol. 2008 Dec 23;8:94. doi: 10.1186/1472-6750-8-94 (PMC2654563; doi:10.1186/1472-6750-8-94)
Supplement: Additional file 6 — Aligned intergenic sequences between E. coli and S. typhimurium. The gzip compressed tar file includes the clustalw output and the sequences used in the study comparing CAP binding sites in E. coli and S. typhimurium. [file 1472-6750-8-94-S6.gz › orthologs/astC-xthA.aln]

CLUSTAL W (1.83) multiple sequence alignment


NC_000913.ptt      -TAGCGACCTCTAC-AGTAAATAATTCGTTATTTATATGTTAATAATAAGTAATGTTTGC
NC_003197.ptt      RCAGCGACCTCTTTTGGTAAAAATAAAGTTATTTATATGTTAATTAATATGAGTGTTTGC
                     **********    ***** *    ***************** *  *  * *******

NC_000913.ptt      GCTGTAAATGTAGATTGCAGGGTTCGTGCCAGCCAGTGATAAAAGTGCATAAACGGCGGA
NC_003197.ptt      GCTGTAAATGTAGATTGCAGCATTCGTGCCAGCCAGCGTTAACATTGCATAAACAGAGGT
                   ********************  ************** * *** * ********* * ** 

NC_000913.ptt      GGCTAACTGGAAATCAAGGAGTTATAACCAAACCATATGCATTTAAAGTGCATATAAAGT
NC_003197.ptt      GATAAACGGTAAATCAATGGGTTACAGCGTAGCGATATTCACTTTTACTGCATGAAAAGT
                   *   *** * ******* * **** * *  * * **** ** **  * *****  *****

NC_000913.ptt      GAATACGTTTGCGATGTGGGTGAATAAAAAGAATAAAAAACGCAATGTTATGCAGAAGTA
NC_003197.ptt      GAATATTTCCGCATAATCGGTGGCTAAAAAGAGGAAAAAGCGAAATATTATTCAGTTGCC
                   *****  *  **    * ****  ********  ***** ** *** **** ***  *  

NC_000913.ptt      AAATATAATTCTGGAATTGTGATCATTGACGAAATTTACTGGAAATTACTGCGCCATTCT
NC_003197.ptt      AAATATAATTCTGGAATTGTGATCTTATACGAAATTTACTGGAAATTACCGCCCCGTTCT
                   ************************ *  ********************* ** ** ****

NC_000913.ptt      GACGCAGCGCGCACCAAAAGCGGGCATTTTTTGCGCCATCGTTGACATCATTAACAACCA
NC_003197.ptt      GGCGCATC-TGCACGCAAACCGTGCCATTTTCGCGCTATAGAAAACACCATACGCTTCCA
                   * **** *  ****  *** ** **  **** **** ** *   *** ***   *  ***

NC_000913.ptt      TCGATCAAATCACTTAACAACAGGCGGTAAGCAACGCGAAATTCTGCTACCATCCACGCA
NC_003197.ptt      TTGGCCGAATCTGACGATGAGTGGCAGTCACCCGGTAAAATTTCTGTTACCATCCCAACA
                   * *  * ****     *  *  *** ** * *      ** ***** ********   **

NC_000913.ptt      CTCTTTATCTGAATAAATGGCAGCGACT-
NC_003197.ptt      CGATTCACCTTGCAAAGTGGCAGTGACTA
                   *  ** * **    ** ****** **** 
