# Supplementary material for: Better estimation of protein-DNA interaction parameters improve prediction of functional sites
Source: BMC Biotechnol. 2008 Dec 23;8:94. doi: 10.1186/1472-6750-8-94 (PMC2654563; doi:10.1186/1472-6750-8-94)
Supplement: Additional file 6 — Aligned intergenic sequences between E. coli and S. typhimurium. The gzip compressed tar file includes the clustalw output and the sequences used in the study comparing CAP binding sites in E. coli and S. typhimurium. [file 1472-6750-8-94-S6.gz › orthologs/napF-eco]

>NC_000913.ptt napF- eco+ 2301519 2301927
CATTGACCTTCCATCATTAACGCGCTCTGAAAATTGAGAGCGACCAAATAAACCGCATAATTAATAAGCCATTTTTATAGCCGCTAAGATATTAAAGGATGTGTCAAAGATGCATACCCCGATCGGGGTAAAACCTGTAGCAGGATCAAAAGAGTGGCGGGAAGCGTGGCAAAAACGGGCTTTTGCTCACATTTCAAATGGTTATAAATATATTTATATAGCGATTGATTCACCAGAGATATTTCTGCTGGTTTGCTCTCTCATTAGAATTTAACACTAAAAGAGCAGGTAAAATTGTCTGAATGTTCTTTAAGTTATTCATAAAGCAAATTAATAAATCTGATGAATATGTTAACCTTCAGCGACATCATCGGTGAAAACCTATAAATGAAGAAGGAAAGCAAAAAA
>NC_003197.ptt napF- eco+ 2359645 2360059
TGATATCGCCCTTCCATAACGACACGCTTCCATAGGGAGTGAATACCAATAAAAACCGTACAATTTATGAGTAGTTGTTTTTGTAAATAAGATATTTCAGGATGTGTAAGAGATGCATACCCCGATAGAGGTAAATGCTGTTGCCGGATCAAAAGAGTGCCGGGTAAAGACCCGTAAACGTGCTTTTTCTCACATTTCAATGAGTTATATAGATATTTATATAACGAAAACCACTAATAGCTGATAATTTCATTTACATTATCAATATCAGAATATTCCACTATATAAAAAGACGCTATTTTATTAATAATCTTGAAAATATGAGTAAATACAGATTAATAGATAATATGAATGTGTTAATCTGTTGTCAGTGAATACCGAAAACAGCAGAAAGGAAATACTGTGAACAATCAA
