# Supplementary material for: Better estimation of protein-DNA interaction parameters improve prediction of functional sites
Source: BMC Biotechnol. 2008 Dec 23;8:94. doi: 10.1186/1472-6750-8-94 (PMC2654563; doi:10.1186/1472-6750-8-94)
Supplement: Additional file 6 — Aligned intergenic sequences between E. coli and S. typhimurium. The gzip compressed tar file includes the clustalw output and the sequences used in the study comparing CAP binding sites in E. coli and S. typhimurium. [file 1472-6750-8-94-S6.gz › orthologs/ygfE-ygfA.aln]

CLUSTAL W (1.83) multiple sequence alignment


NC_000913.ptt      ACACTTTTCGGTTTACTGTGGTAGAGTAACCGTGAAGACAAAATTTCTCTGAGATGTTCG
NC_003197.ptt      ACACTTTTCGCTTTACTATGGTAAAGTGATTGTGAAAACAGAATTTCTCTGAGATGTTTG
                   ********** ****** ***** *** *  ***** *** ***************** *

NC_000913.ptt      CAAGCGGGCCAGTCCCCTGAGCCGATATTTCATACCACAAGAATGTGGCGCTCCGCGGTT
NC_003197.ptt      CAAGCGGGCCAGTCCCCTGAGCCGATATTTCATACCACAAGAATGTGGCGCTCCGCGGTT
                   ************************************************************

NC_000913.ptt      GGTGAGCATGCTCGGTCCGTCCGAGAAGCCTTAAAACTGCGACGACACATTCACCTTGAA
NC_003197.ptt      GGTGAGCATGCTCGGTTCGTCCGAGAAGCCTTAAAACTGTGACGACACATTCACCTTGAA
                   **************** ********************** ********************

NC_000913.ptt      CCAAGGGTTCAAGGGTTACAGCCTGCGGCGGCATCTCGGAGATTCCCTTCTTATCTGGCA
NC_003197.ptt      CCAAGGGTTCAAGGGTTACAGCCTGCGGCGGCATCTCGGAGATTCCCCTTCTGACTGGCG
                   *********************************************** *  *  ***** 

NC_000913.ptt      CCAGCCATGACGCAACTACCAGAACTCCCACTGACATTATCCCGACAAGAAATCCGCAAA
NC_003197.ptt      ACAGCCATGACGCAACTTCCCGAACTCTCT------TTATCACGACAAGAAATCCGCCGG
                    **************** ** ****** *       ***** ***************   
