# Supplementary material for: Better estimation of protein-DNA interaction parameters improve prediction of functional sites
Source: BMC Biotechnol. 2008 Dec 23;8:94. doi: 10.1186/1472-6750-8-94 (PMC2654563; doi:10.1186/1472-6750-8-94)
Supplement: Additional file 6 — Aligned intergenic sequences between E. coli and S. typhimurium. The gzip compressed tar file includes the clustalw output and the sequences used in the study comparing CAP binding sites in E. coli and S. typhimurium. [file 1472-6750-8-94-S6.gz › orthologs/lrhA-yfbQ.aln]

CLUSTAL W (1.83) multiple sequence alignment


NC_000913.ptt      TATATTATCACTTACTGGCGGCTCATA-----CTGAGCTGGTTAATGCTGTGCACACACA
NC_003197.ptt      TAATTTTTCACTTACTGGCGGGTCATATCGGGCTGACCTGGTTAATGCTGTGCATTCAGA
                   **  ** ************** *****     **** *****************  ** *

NC_000913.ptt      AACAAGCAATTCCATTTGTAATGTGCCTCCCTGGCAGTTTCATCCGGA-ACCCGGACGAA
NC_003197.ptt      AACAAGCAATTCCATTTGTAATGTGCATCCTTCGCAGTACCGCCTGGTTACCCAGGTAAA
                   ************************** *** * *****  *  * **  **** *   **

NC_000913.ptt      AGTAAAAATGCATATGAGT-TGCACTAAAAAAGCGACTCACATTGTTCCGTTATAATGCC
NC_003197.ptt      TGTTAGAATGTAATTGAAAATACGACCAAAACACTTCTCTTACT-TACTGATATAATACC
                    ** * **** *  ***   * *    ****  *  ***  * * * * * ****** **

NC_000913.ptt      TGAAGTAGATCA-CAGAATATATCTTCAGGGATCGCATATCTATTAAGTTACTCACTCTT
NC_003197.ptt      AAATGCAACTGATCGGGATATATCAAAGAGAATTTGTCATACCTTTAGGCGTCTACAGAT
                     * * *  * * * * *******     * **     **   ** **      **   *

NC_000913.ptt      TTCTATTTATGACATGCGCGTG---TTTGTATAAATGTAAATGTGAGTCCTTGTTCCACT
NC_003197.ptt      TTCTGCTAATGATGGACGTGTAAATCTTGTAACAGCGTCAA-ATAGTTTACCGAGACGCA
                   ****  * ****    ** **     *****  *  ** **  *   *    *   * * 

NC_000913.ptt      CTCGTGCAGCATCGCTG-GTCATACGCGAA--CACGTACCAA------CAGCAATGGTGA
NC_003197.ptt      CAGATACAAAAACAATATATTGAACAATAGGTTATGTATAAAATCGCGTCATGATAATTA
                   *   * **  * *  *   *   **   *    * ***  **           **  * *

NC_000913.ptt      GGCGGCATCA-AGAGCAGGGATCCGTCATTTATCCGAGCATTTTACCCCAAAAACCTTTT
NC_003197.ptt      GCAGACAACGCAGACTACGCCCCCGTTTCGGATC--ATTATCTTAACCTAAAACCGCTAT
                   *  * ** *  ***  * *   ****     ***  *  ** *** ** **** *  * *

NC_000913.ptt      ATTTATAAGGGTCATTGCGAATTATCTGATGCAAAGTTATGTTATGTTAGGCAAAGTAAT
NC_003197.ptt      ATTTATAAGTATTATTACGAATAATCTTAACCTGGGATATGTTATACTAATCGGACCAGA
                   *********  * *** ***** **** *  *   * ********  **  *  *  *  

NC_000913.ptt      CTTCTATTATTAATAAGCACATCAAAACCTTTTTGAATATTAAATAATAATTAATTAGCA
NC_003197.ptt      AAGATATTATTA-CGACTTTAGTAAATGCTTTTTAAATATTAAATAATAATTAATTAAGA
                       ********   *    *  ***  ****** **********************  *

NC_000913.ptt      TCATCCTCATTCATTAATTCCGCTTAACAATAGTTTCACACCTTGCCCCCATTGCGACAC
NC_003197.ptt      TTTCTACCATTCATTAATTATACTTAACAATAGTTTCACACCCC-CCGCCGCCG-GAAAG
                   *      ************   ********************   ** **   * ** * 

NC_000913.ptt      CTCGGAAATCATCACGCAG--TTAAACTCTCCGTAATGAGGAAATATCATCATCGCGTTT
NC_003197.ptt      GTCTAACCTTCTCATTTTACCTTTAATACTCAGTATTTCCGAAATAGC--CGACGCGACA
                    **  *  *  ***       ** **  *** *** *   ****** *  *  ****   

NC_000913.ptt      C-ATTAGTGAATTCTTAAATGAGGCATTTTCACACAATTATCTTACAGATAAAAAAACCA
NC_003197.ptt      CTAATGATGAATGCTTATCTCTCATAAAA-CAGATAATT-TATGACAACATAAAAAACCA
                   * * *  ***** ****  *     *    ** * **** * * ***    *********

NC_000913.ptt      GACTTACAATTAAGAAT-CAGAACAATTCACTATATAACATTGCATGTAAAGCATATACA
NC_003197.ptt      CA-TTACGCGCAATCATATAGAACAAAACACCATACATACAGAAAAAAATAGAAAATACA
                    * ****    **  **  *******  *** *** *       *   * ** * *****

NC_000913.ptt      CCTCATTATTTTGTCATTATTAAGTTATTAACAGCACAATCGAGCCTTCCCCTCTGGCAA
NC_003197.ptt      TCTAACTAAATGATT-TTATGAAGTTTTAAACAGTTCGAAAGCGCGTTAAAAATAAACAA
                    ** * **  *  *  **** ***** * *****  * *  * ** **         ***

NC_000913.ptt      AATCTTATTCTGCAGAC-CTTCAAAACACCGTCCTGGGGGAGTACATTGTTCTAAGCTGA
NC_003197.ptt      AATCTTCTTCTGTTCACTCTTCAAAACTCACCGTCGTGGGAGTACATTGTTTCGTGCTGA
                   ****** *****   ** ********* *      * **************    *****

NC_000913.ptt      CTTCCACGGCAGGGAGTGGCGATAACAGCAAAAAAGGTCAAGATTC
NC_003197.ptt      CTTCCACGGCAGGGAGTGGCAATAACAGCTAAAA-GGTCAAGATTC
                   ******************** ******** **** ***********
