# Supplementary material for: Better estimation of protein-DNA interaction parameters improve prediction of functional sites
Source: BMC Biotechnol. 2008 Dec 23;8:94. doi: 10.1186/1472-6750-8-94 (PMC2654563; doi:10.1186/1472-6750-8-94)
Supplement: Additional file 6 — Aligned intergenic sequences between E. coli and S. typhimurium. The gzip compressed tar file includes the clustalw output and the sequences used in the study comparing CAP binding sites in E. coli and S. typhimurium. [file 1472-6750-8-94-S6.gz › orthologs/yjfY-rpsF.aln]

CLUSTAL W (1.83) multiple sequence alignment


NC_000913.ptt      ------------------------------------------------------------
NC_003197.ptt      TAGAGTACCTCCTCAGCAGCGCGGTCTGGTTGGCGATATCCCCCTTTAGTGAATCGCTTC
                                                                               

NC_000913.ptt      ------------------------------------------------------------
NC_003197.ptt      TGGTTTAATTTTAACCATAACCCGCCGCAGAGATGGCGACCTTTTCTGATGCTGTTGTTC
                                                                               

NC_000913.ptt      ---------------------TAGATACCTCCTCGACGGCTGACTT-TGTGTGCTCTCCT
NC_003197.ptt      AAAAAATTATCGCATTGTCGCTTTTTACCTGATTAACAACCCATTGATGTATGCCGCCAT
                                        *   *****  *  **  *  * *  *** ***   * *

NC_000913.ptt      CTGTGATGATCTTCTGATTTAATTTTAATCAATGATAAAGAAGTTGATGGTGACCATTTC
NC_003197.ptt      GTTTAA-GAAATCCTG-TGTGGCAAAAAAGTGCGCTGACCACAGTGTCAATTTCTCTGCC
                    * * * **  * *** * *      **     * * *  *   **    *  *  *  *

NC_000913.ptt      TGATGCAGTTGTTCAAAAAAACACCATGATGAAGTGTGATGAACTTCAAATCAGCGTGTT
NC_003197.ptt      GCAACAGGCCGTTTATAGTGGCAT-GCGATATGAAGTTAATATCTCAGCAGCAAAATGTG
                     *    *  *** * *    **    ***     ** *  * **    * **   *** 

NC_000913.ptt      AGAGGTTAA---TTGCGAAAGGGGAGATTTAT--TTCGGCTCTGCCCTTGAGTTTAGCGA
NC_003197.ptt      ACGGGACAGGCGTTACGTTCGGCACGATAAATAATTGTACAATCACCTTGAGTTTGCCCG
                   *  **  *    ** **   **   ***  **  **   *  *  **********  *  

NC_000913.ptt      GGCATACAAGTACTATAACGCGTCATTTTTCAGCCGACCTTTAACACGTTCCTTGCCTCC
NC_003197.ptt      CAGGCGCCAGTATTATAACGCGTCATTTTTCAGCCGACCTTTAACACGTTCCTTGCCTCC
                         * **** ***********************************************

NC_000913.ptt      CCGGGATTCGGCTGACCCAGACAGGAGGCTGAATAATCCGTAAGGAGCAATTCG
NC_003197.ptt      ATGGGCCGCGGCTGACCCAGACAGGAGGCTGAATAATCCGTAAGGAGCAATTCG
                     ***   **********************************************
