# Supplementary material for: Better estimation of protein-DNA interaction parameters improve prediction of functional sites
Source: BMC Biotechnol. 2008 Dec 23;8:94. doi: 10.1186/1472-6750-8-94 (PMC2654563; doi:10.1186/1472-6750-8-94)
Supplement: Additional file 6 — Aligned intergenic sequences between E. coli and S. typhimurium. The gzip compressed tar file includes the clustalw output and the sequences used in the study comparing CAP binding sites in E. coli and S. typhimurium. [file 1472-6750-8-94-S6.gz › orthologs/pgi-yjbE]

>NC_000913.ptt pgi+ yjbE+ 4233430 4233929
ATCATCGTCGATATGTAGGCCGGATAAGGCGTTCACGCCGCATCCGGCAACCGATGCCTGATGCGACGCGGTCGCGTCTTATCAGGCCTACAGGTCGATGCCGATATGTACATCGTATTCGGCAATTAATACATAGCACGATTGATTAAATAACCTTAATAACAATGCCGACGTTATGTCGGCATTTTTTTATCAGATAAATCCCCTTGTCTGTAATTTAACGGAAATCATACCGTGAGGTTAATCCTAAAATAGATTTTTAATCGTTGTTTATTTCGGAAAATACGCAGATTAATTGCTTTTGTTTTTATTTTAAGTTTATGATTTTTATTGTTATTTAAATATAAGTTGAAACTTATATTTGATATTCATTCCAATTATCCTAAAACGCCATCGCTAATTCCCCGCGCCGTAATTCGCATGCTTTAGTTGTGTATACTCGATCCCGCCCGAAATGTTTTTGGGTAAATCTCCATTCATTCAATGAAGGGAAATTGTT
>NC_003197.ptt pgi+ yjbE+ 4441811 4442255
ATGGCACTGCGCTTATCCGGTCTACGTAATGCATAGCGTCTGTAGGCCGGGTAAGGCGTTTCGCCGCCATCCGGCAAAAAGAGAATAAGATAATAAAAAGGCCGATATTCACATCGGCTTTTTTTATAAGATAATTCCGCTTGTCCGTCTTTATCCCCACAGTTTTATATTGAGCTTAATCCTAAAATAAGCAATAACCAGAAAATCACTCTGCGTTATTTTCAGATTATACGGATGCTGATGTCTTTTAGTTTAATTTTAACTTATTGATTTTATTTGTTTGTTAATTAAATAATGTAGGCGTTACTTCTTTAAAGTTTAATTATCCTAAAACTTCGATGTTATTTCTCCCGGACATAATCCGCCTGCTTTGGTTGTGTATACTCGGTAGCGCCCGAAATTCTTTTGGGTAAATCTCCATTCATTCAATGAAGGGAAGTTATG
