# Supplementary material for: Better estimation of protein-DNA interaction parameters improve prediction of functional sites
Source: BMC Biotechnol. 2008 Dec 23;8:94. doi: 10.1186/1472-6750-8-94 (PMC2654563; doi:10.1186/1472-6750-8-94)
Supplement: Additional file 6 — Aligned intergenic sequences between E. coli and S. typhimurium. The gzip compressed tar file includes the clustalw output and the sequences used in the study comparing CAP binding sites in E. coli and S. typhimurium. [file 1472-6750-8-94-S6.gz › orthologs/yjjI-deoC.aln]

CLUSTAL W (1.83) multiple sequence alignment


NC_000913.ptt      TCTTCTTTTCCT-TTTATGCCGAAGGTGATGCGCCATTGTAAGAAGTTTCGTGATGTTCA
NC_003197.ptt      TCTTCGTTTCCTCTTTATGCCGG-GACGATGCGCTATTGTAGAAAATGGCGGCAAACCGA
                   ***** ****** *********  *  ******* ******  ** *  **  *     *

NC_000913.ptt      CTTTGATCCTGATGCGTTTGCCACCACTGACGCATTCATTTGAAAGTGAATTATTTGAAC
NC_003197.ptt      CTTTGATCCTGATGCGCTTATCGCTCGAAGAACAGACGGTGACGGCGGGATAATTTGATT
                   **************** **  * *        **  *  *       * ** ******  

NC_000913.ptt      CAGATCGCATTACAGTGATGCAAACTTGTAAGTAGATTTCCTTAATTGTGATGTGTATCG
NC_003197.ptt      CAGATCTCATTACAGTAATGCAAATTTGTACGTAGTTTTCATTAACTGTGATGTATATCG
                   ****** ********* ******* ***** **** **** **** ******** *****

NC_000913.ptt      AAGTGTGTTGCGGAGTAGATGTTAGAATACTAACAAACTCGCAAGGTGAATTTTATTGGC
NC_003197.ptt      AAGTGTAATCGCGAGTGAATGTTAGAATATTAACAGACTCGCAAGGTGAAATTTTATA-C
                   ******  *   ****  *********** ***** ************** ***  *  *

NC_000913.ptt      GACAAGCCAGGAGAATGAA
NC_003197.ptt      GGCA---------------
                   * **               
