# Supplementary material for: Better estimation of protein-DNA interaction parameters improve prediction of functional sites
Source: BMC Biotechnol. 2008 Dec 23;8:94. doi: 10.1186/1472-6750-8-94 (PMC2654563; doi:10.1186/1472-6750-8-94)
Supplement: Additional file 6 — Aligned intergenic sequences between E. coli and S. typhimurium. The gzip compressed tar file includes the clustalw output and the sequences used in the study comparing CAP binding sites in E. coli and S. typhimurium. [file 1472-6750-8-94-S6.gz › orthologs/rhaB-rhaS.aln]

CLUSTAL W (1.83) multiple sequence alignment


NC_000913.ptt      TAATGTGATCCTGCTGAATTTCATTACGACCAGTCTAAAAAGCGCCTGAATTCGCGACCT
NC_003197.ptt      TAATCAGGTCCTTCTTAGAGTCATTGCGCACAGTCTAAAAAAGCCCTCAAAGACCTACCT
                   ****  * **** ** *   ***** **  ***********   *** **    * ****

NC_000913.ptt      TCTCGTTACTGACAGGAAAATGGGCCATTGGCAACCAGGGAAAGATGAACGTGATGATGT
NC_003197.ptt      TCTCGTTACTGACAGGAAAATGAGCCGCTGGCAACAAGGCAAAGATGAACGTGATAGCGT
                   ********************** ***  ******* *** ***************   **

NC_000913.ptt      TCACAATTTGCTGAATTGTGGTGATGTGATGCTCACCGCATTTCCTGAAAATTCACGCTG
NC_003197.ptt      TCACAGTTTCTACTAATAGGCCGGTGTGATGTCGTCCGCATTTCCCGCTTTTTCCCGCCT
                   ***** ***     * *  *  * *******    ********** *    *** ***  

NC_000913.ptt      TATCTTGAAAAATCGACGTTTTTTACGTGGTTTTCCGTCGAAAATTTAAGGTAAGAACCT
NC_003197.ptt      TTTCTTGAAAAAAAGACCATGTTTGCGCGCTTTAGCGTCAAAAATTTAAGGTGAGGCCGA
                   * **********  ***  * *** ** * ***  **** ************ **  *  

NC_000913.ptt      GACCTCGTGATTACTATTTCGCCGTGTTGACGACATCAGGAGGCCAGT
NC_003197.ptt      TAACCCTTAATTACTATTCGGACATGTTGAATTCAGGAGGAAGCAACC
                    * * * * *********  * * ******   **  **** ** *  
