# Supplementary material for: Better estimation of protein-DNA interaction parameters improve prediction of functional sites
Source: BMC Biotechnol. 2008 Dec 23;8:94. doi: 10.1186/1472-6750-8-94 (PMC2654563; doi:10.1186/1472-6750-8-94)
Supplement: Additional file 6 — Aligned intergenic sequences between E. coli and S. typhimurium. The gzip compressed tar file includes the clustalw output and the sequences used in the study comparing CAP binding sites in E. coli and S. typhimurium. [file 1472-6750-8-94-S6.gz › orthologs/ydeI-ydeJ.aln]

CLUSTAL W (1.83) multiple sequence alignment


NC_000913.ptt      -TACTAACTCCTTAATTGCGTTTGGTTTGACTTATTAAGTCTGGTTGCTATTTTTATAAT
NC_003197.ptt      RCGCTCTCTCCTTAATAACGTCTA-TTTGACGTATTAAGTCTGGCCGCTATTTTTAGTTT
                      **  *********  *** *  ****** ************  **********   *

NC_000913.ptt      TGCCAAATAAGAATATTGCCAATTGTTATAAGGCATTTAAAATCAGCCAACTAGCTGTCA
NC_003197.ptt      TTACAAACATGAATTTACCCGCAGAATATTAAGCAAT-AAAATCAACCCATCCGGATTAA
                   *  **** * **** *  **      *** * *** * ******* ** *   *   * *

NC_000913.ptt      AATATACAGAGAATTTAACTCACTAAAGTTAAGAAGATTGAAAAGTCTTAAACATATTTT
NC_003197.ptt      TATGCAACCGATATCAGCGCCAGTGAGCGCGAAAGCGTAACGGCGTAATAGTTA-ACTTG
                    **  *      **      ** * *     * *   *      **  **   * * ** 

NC_000913.ptt      CAGAATAATCGGATTTATATGTTTGAAAATTATTATATTGGACGAGCATACAGAAAAAGC
NC_003197.ptt      CCACATAGCTGAAGTCATATGCATCAACGTC-------TGGATAGCAATTCAGAATAATC
                   *   ***   * * * *****  * **  *        ****     ** ***** ** *

NC_000913.ptt      AAATCA--CCTTTACATATAAAAGCGTGGACAAAAAACA---------------------
NC_003197.ptt      GGCTTTATTTTTTGAGGATAATGGCCTTCCACATAATCAATGACAGTCATCGCCGTAAGA
                      *      ***    ****  ** *     * ** **                     

NC_000913.ptt      ------------------------------------------------------------
NC_003197.ptt      AAGTAAGCAAGTTATGCAACAGCGGGTTTGTTGGTAACTGGATAAAATAATCATTCACTG
                                                                               

NC_000913.ptt      ------------------------------------------------------------
NC_003197.ptt      ACAATGTCATAAAATAAATATGCCATACTTGAGAAGAACGAACAGATTTCATTTGTCTCT
                                                                               

NC_000913.ptt      -------------------
NC_003197.ptt      GTAACGGAAAAATAAACGA
                                      
