# Supplementary material for: Better estimation of protein-DNA interaction parameters improve prediction of functional sites
Source: BMC Biotechnol. 2008 Dec 23;8:94. doi: 10.1186/1472-6750-8-94 (PMC2654563; doi:10.1186/1472-6750-8-94)
Supplement: Additional file 6 — Aligned intergenic sequences between E. coli and S. typhimurium. The gzip compressed tar file includes the clustalw output and the sequences used in the study comparing CAP binding sites in E. coli and S. typhimurium. [file 1472-6750-8-94-S6.gz › orthologs/mdoC-mdoG.aln]

CLUSTAL W (1.83) multiple sequence alignment


NC_000913.ptt      TATATGGTTAACTAATCTCGGATTTTTCGTCTTATCCCTGTCGGGTTATGCCTTTAGGCT
NC_003197.ptt      ------------------------------------------------------------
                                                                               

NC_000913.ptt      TGTTGCCATAGTGACACCGACCTGACCGCGCCAGGCGCAGGCTTCAAGGTTTTTATGCAT
NC_003197.ptt      ---------------------------------------------------------TAT
                                                                             **

NC_000913.ptt      AGCATCATCGCTACCACTAACCAGAATGGAAGCGTCTGTAAGACGGTTGATAAATAAATT
NC_003197.ptt      AAGGTCA-CGTATTCTCAGATTT--TTCACCTTATCCATAAGGCGAATTATAGTTACATT
                   *   *** **    * *  *      *       **  **** **  * ***  ** ***

NC_000913.ptt      TGCTGGCAAACCCTACACGAAGTCGATGCTTCTGTCTTTAGGAGAAGCACGGAAAGTGAA
NC_003197.ptt      CGGTAGCAA-CCCTACACCAACTCCGACAACCTGTCTCCAGGATAAGCACGCAAAGTGAA
                    * * **** ******** ** **       ******  **** ******* ********

NC_000913.ptt      AACGGTTGCAATCAGGTGCTTAATCCATGAGCCAGCGTGCTGAACGATACCGGGATTCTG
NC_003197.ptt      AACAGGCGCGGG-AGGTGCTTAATCCATGAGCCAGCGCGCTGAACAAAGCCTGGATTCAG
                   *** *  **    ************************ ******* *  ** ****** *

NC_000913.ptt      TTGTCGGAATGGCTGGTTATCCATTAAAATAGATCGGATCGATATAAGCACACAAAGGGG
NC_003197.ptt      TTGTCGTAATGCCTGATTATCCATTAAAATGGATCGGATCGATATAAGCACACAAAGGGG
                   ****** **** *** ************** *****************************

NC_000913.ptt      GAAGTGCTTACTAATTATGAAACATAAACTACAA
NC_003197.ptt      GAAGTGCTTACTTATTATGAAACATAAACGACAA
                   ************ **************** ****
