# Supplementary material for: Better estimation of protein-DNA interaction parameters improve prediction of functional sites
Source: BMC Biotechnol. 2008 Dec 23;8:94. doi: 10.1186/1472-6750-8-94 (PMC2654563; doi:10.1186/1472-6750-8-94)
Supplement: Additional file 6 — Aligned intergenic sequences between E. coli and S. typhimurium. The gzip compressed tar file includes the clustalw output and the sequences used in the study comparing CAP binding sites in E. coli and S. typhimurium. [file 1472-6750-8-94-S6.gz › orthologs/gltP-yjcO.aln]

CLUSTAL W (1.83) multiple sequence alignment


NC_000913.ptt      ATTGAAGATTGCCGGGGATATCCACCCGGCAATGTGTGAATGCCTGATGCGACGCTTGCC
NC_003197.ptt      ------------------------------------------------------------
                                                                               

NC_000913.ptt      GCGTCTTATCAGGCCTACGCCAGACAGCGCAATAGCCTGATTTAGCGTGATTTTGTAGGT
NC_003197.ptt      ------------------------------------------------------------
                                                                               

NC_000913.ptt      CGGATAAGGCGTTTATGCCGCATCCGACATCAACGCCTGATGCGACGCTTAACGCGTCTT
NC_003197.ptt      -----------------------------------------------------ACGGATT
                                                                         **  **

NC_000913.ptt      ATCAGGCCTACGCCAGACAGCGCAATAGCCTGATTTAGCGTGATTTTGTAGGTCGGATAA
NC_003197.ptt      GCCGG----ATGGCGCTTTGCTTATCCGGCCTACAGCGAAAGAGAATGTAGGCCGGATAA
                     * *    * * *     **  *   * *  *    *   **   ****** *******

NC_000913.ptt      GGCGTTTACGCCGC-ATCCGACA-TCAACGCCTGATGCGACGCTTGCCGCGT-CTTATCA
NC_003197.ptt      GGCGTTCACGCTGCCACCCGGCAACCTACTCCGGGTTGCCTGATGGCGCTACGCTTATCA
                   ****** **** ** * *** **  * ** ** * *     * * **      *******

NC_000913.ptt      GGCCTACGCCAGACA-GCGCAATAGCCTGATTTAGCGTGATTTTGTAGGTCGGATAAGGC
NC_003197.ptt      GGCCTACAACGACTACGTTCATCAGGC--AATAAACA-----------------------
                   *******  *    * *  **  ** *  * * * *                        

NC_000913.ptt      GTTTATGCCGCATCCGACATCAACGCCTGATGCGACGCTTAACGCGTCTTATCAGGCCTA
NC_003197.ptt      ------------------------------------------------------------
                                                                               

NC_000913.ptt      CGCCAGACAGCGCAATAGCCTGATTTAGCGTGATTTTGTAGGTCGGATAAGGCGTTTATG
NC_003197.ptt      ------------------------------------------------------------
                                                                               

NC_000913.ptt      CCGCATCCGACATCAACGCCTGATGCGACGCTTAACGCGTCTTATCAGGCCTACGCCAGA
NC_003197.ptt      ------------------------------------------------------------
                                                                               

NC_000913.ptt      CAGCGCAATAGCCTGATTTAGCGTGATTTTGTAGGTCGGATAAGGCGTTTACCGCATCCG
NC_003197.ptt      ------------------------------------------------------------
                                                                               

NC_000913.ptt      ACATCAATGCCTGATGCGACGCTTGCCGCGTCTTATCAGGCCTATC
NC_003197.ptt      ----------------------------------------------
                                                                 
