# Supplementary material for: Better estimation of protein-DNA interaction parameters improve prediction of functional sites
Source: BMC Biotechnol. 2008 Dec 23;8:94. doi: 10.1186/1472-6750-8-94 (PMC2654563; doi:10.1186/1472-6750-8-94)
Supplement: Additional file 6 — Aligned intergenic sequences between E. coli and S. typhimurium. The gzip compressed tar file includes the clustalw output and the sequences used in the study comparing CAP binding sites in E. coli and S. typhimurium. [file 1472-6750-8-94-S6.gz › orthologs/yeaN-yeaO]

>NC_000913.ptt yeaN+ yeaO+ 1874878 1874912
ATATCCGGTGCTATAGTGACGTAACAAATCATGC
>NC_003197.ptt yeaN- yeaO-
   1356087 1354437 rc
ATAAACCTGATACCCACTTGAATGCCTGATGACGCTTCGTTTATCAGGCCTGATCCATTAAAATCATTACCGCTATCCGACAAAAGTACCGTAAGCGACACCATCACAGGAGGGAAAAA
