# Supplementary material for: Better estimation of protein-DNA interaction parameters improve prediction of functional sites
Source: BMC Biotechnol. 2008 Dec 23;8:94. doi: 10.1186/1472-6750-8-94 (PMC2654563; doi:10.1186/1472-6750-8-94)
Supplement: Additional file 6 — Aligned intergenic sequences between E. coli and S. typhimurium. The gzip compressed tar file includes the clustalw output and the sequences used in the study comparing CAP binding sites in E. coli and S. typhimurium. [file 1472-6750-8-94-S6.gz › orthologs/ydfG-ydfH]

>NC_000913.ptt ydfG+ ydfH+ 1626287 1626376
ATTTTTATACCCGGCGTAACTGCCGGGTTATTGCTTGTCACAAAAAAGTGGTAGACTCATGCAGTTAACTCACTCACAAGCAAGAACGA
>NC_003197.ptt ydfG- ydfH-
   1589548 1587986 rc
GGGGTTATACCCGGTCTGCGGGCCGGGTAATCCCTGGCAAACGTATCTGCAACCAGAAACATGATCGGTATAGACCACCACGGAAAAGTGGTAGAGTATCCGGGTCAACCGCCTAAAAAGTAAGAATGAA
