# Supplementary material for: Better estimation of protein-DNA interaction parameters improve prediction of functional sites
Source: BMC Biotechnol. 2008 Dec 23;8:94. doi: 10.1186/1472-6750-8-94 (PMC2654563; doi:10.1186/1472-6750-8-94)
Supplement: Additional file 6 — Aligned intergenic sequences between E. coli and S. typhimurium. The gzip compressed tar file includes the clustalw output and the sequences used in the study comparing CAP binding sites in E. coli and S. typhimurium. [file 1472-6750-8-94-S6.gz › orthologs/uhpA-ilvN]

>NC_000913.ptt uhpA- ilvN- 3848749 3848825
TGGTCTTGTCCTGGCGGGTAAAAAAAATACGCGCTTACCTTAACGATAAGCGCGATGTTGTTCAAGCCTTGAGCGG
>NC_003197.ptt uhpA- ilvN- 3991144 3995623
TGGGTTCTGTCCTGATGGATAAAAAAAACGCGCTTACCTTAACGATAAGCGCGCGGCTGTTCAAGCCTTGAGCGGTCAGACAATGCCTGTCGTGACGGTGAACGTCCGGGTTTGCTGCGGTTCCAGTTGAAGCAAGGTTCCATTTCGCTGCGCCGCGAGAAAACCTTCAGGCCGACAGGTCGCGGGCAGGGCAAAGGCGGCAACCTGCTGATCGCCGTTATAAAGAATCCAGCGGGTCATGTAATTTAGCTCCGCGCTGGCGAAACGTGTCACGAACGTGGTGCCATCCGGGGCGATCATACTGAATTCCGGGGTATCCGTGTACTTGTCCAGTTCATCGGCGAAGAACACGATTTCCGGGTCGTAAAAGTCAGGCTCGTTGAGCGTTGCCAGCGAGGCTTCACCCTGCAAAAGTCGTTGATTAAACGCCAGCCACTGCGCCGTGGGTTTGACATGCGCCGGCACCGACTCGCGTAGCTTCAGCGCGGTATCCGGGATATTCTGACGGAACGTGGCGTTCGGCACATAGGCATAGTTCATGTGGCACATGTACTGTAGCGGCATGGCGACTGAAGCCAGGTTAGTCACTGTCATCTGAATATCAAACAGCGCGCTTGTTTTACGCATTACCACCGCAGGTTGCGCCTGATAATGATGACCGAACCCCATCACATACTCGTAGCGCCCGGTCACGCGCAGACTGTCGCCCTCTAACTCCAGCCAGGCGTCGTCCATGGCAGCGCAGGGCATCTCGCCGTGCAGCGGATGTGTATCTTCTGGTGACGGGCAGCCATTCGCCAATAGTCCGGAATGGAAAGCAAAGCAACCATACGTTGCCACCACTTCCGCAGCCGGCTTCGGCTGGCGGAACATGTTGCGCATAGTCAGATCATGACCGTCAAACTGCGCGTCCCAAATCATCTGCCCCATCCAGGGCAGAATCACCAGATGACCGCGGCTGTTTTGTATTTTCAGTCCTTCCACGCCGCTGGCGTAACGAAACGCCGTAACCGTAAAATCATCATTTTCCAGCAAGATACGCGGCTGCTCGCTAAAAAGCTCCCGCCATAATGTAATACGTGTTGTCATGGTTGATCTCCTCAGGACGCGGCGACTTCAGCCAGGTTGCCGCGCACTTTGCTTTCGCGCCAGAAGTAAACGCCAACGTAAACAAAGCACAGCATGGAAACCAGGAATGAGAGCTGTAGCGAGTGGAACATGTCCGCCACGTAGCCCTGAATCGCGGGAACCACCGCCGCGCCGACAATCGCCATCACGATCACCGCCCCCGCCATTTCGGTATGCTCGTTATCGACGGTATCGAGCGTTCCGGCATAAATGGTCGCCCAGCAGGGGCCAAACAGAACACTGACCAGCACCGCCACGTATACCGCGCTAAAGCTGGGCGCCAGCGCCACATAGGCCAGGAACAGCGCGCCGATCACAGAGTAAAGGATCAGGACTTTTTCCGGGTTAAAGCGTGTCATCAGAATGTTGGCGATAAACTTGCCGATAAAAAAGCAGGCGAAGCTGTAGACCATAAAGGTTGAGGCATCGCGCTCATTGATATCGCCTAACTCCAGCGCCAGACGGATAGTGAACGACCAGACCGCCACCTGCATTCCCACATACAGGAACTGCGCCACAATACCGCGACGGAAACGGGCGTTGCTGGCGAGATAGCGTAACGTATCCAGCGCCGAGGGGCGTTTATGACTCGCGGTTTGCGCGACTTTACAGGTCGGGAAACGCGTCAGCAGGAACAGTACCATCACCACTACCAGAACCATAATCATGTACTTATAGGGTTCCAGAGTGTTTTCCAGCATCAGCACCTTGAAGTTGTGGACCTGCTCGGCATTCATGCCCGCCATCTGTTTTTCCAGGCTTTCCCCTTCGGAAAAGACCAGATATTTACCCAATAAAATGCCTGCCGCCGCGCCGATCGGATAAAAGGTCTGGCTGATATTCAGCCGCAGCGTGGCGTAGGCTTTCGGCCCGATCATCGAACTGTAGGTATTCGCCGCCGTTTCCAGGAAACTCAGGCCAATCGCAATGGCGAAAATCGCCGCGAGGAACATGGTGTAGGTCGCCATGTGCGACGCCGGGAAAAAGAGCGTACAGCCGACAATGTATAGCGTCAGGCCGATAAGTATCGCCACTTTATAACTGGTTTTTTTAATGACCAGCGAGGCCGGAATAGCAATTAAAAAATAACCGCCATAAAAGGCGCTTTGTACTAATGCCGAAGCAAAGTTGCTCAGCGAAAATACACTTTTAAATTGCGTAATCAGAATATCATTTAACGCGGCTGCGCATCCCCATAATGGGAATAAACAGGATAACAAAATAAACTGGAACAGAGGTGTCTTATTCAGATACCCGTCGGGCATCTGAACGATGTTTTTATCGTTCATAGTGCTACCTTTAACAGTGCAGGGTGATTGTTATTCGTTCAACGAAAGATACTCATTAAATTGCTCAATACTTGGATAAGAGGATTGGGTGCCTTTCCCGGTGACGCTGAAAGCGGCAAAGAGAACGGCTTTTTTCATGGCGGCTTCCACATCCCCGCTCTGGACGTAGTAATGCGCGAAACAGCCGATAAAGGCATCGCCCGCGCCGCTGGTATCGACAGCGTTCACTCGAAACGCCGGAACATGGACTTCCTGGTCACGCGTCATCCACAGCGCGCCTTTCTCACCCATGGTGACAATAATATTGTTCAGCCCTTTATCTACCAGCGAACGTGCCGCTGCGCGAATATGGTCATAGGTATCCACTGGCATACCGGTTAATATTTCCAGCTCGGTTTCATTGGGTACAAAGAAATCGCATTTACAGGCATAAGACATATCTAATTCCCGTAATGCTGGCGCAGGGTTTAATAACACTTCAATCCCGTGTTTCTTGCCAAATTCTATTGCGTGATAAACCGTTTCAAGCTGAACTTCCAGTTGCAGAACAATAAGCTGGCATTTTTTTAAATCTTCCGCCGCGCGATCGATATCTTCCGGCGAGAGAAACTTGTTAGCGCCTTTGATGATCAGAATGCTGTTGCTGGAGTTGGCGTTGACGAAAATCGGCGCTACGCCGCTGCTGGTACACGGTACTTTTTCTACATACGTCGTATTGATCCCCCAGGATTCGAGATTACGAATGGTGTTGTCGGCAAAAATATCGTCGCCCACTTTGGTCAACATCAATACTTTTGAATTGAGCTTAGCGGCCGCCACGGCCTGGTTCGCCCCTTTTCCGCCGCAGCCGATTTTAAACGCCGGCGCTTCCAGAGTTTCCCCTTCTTTGGGCATCTGGTTGGTGTAGGTGATAAGGTCCACCATGTTAGAGCCAATAACCGCGATATCCATTTTACTCCCTCTCAGAAATCGTCACACGACAATGATATTAAAATAACATTATCATGTTACTTCCGTATCATTTGTGACTATGATCGCGATTAGAGGATCATTTTGCCATTTACTTCGTGAACAATCCCTGGCGGAACATACGCGCACCAAATCATTTTTATTGTTACAATTTACTGAAAATTAACTATTTATTGTTATAAAACGCGAATAAACCCACTTTTATTTCCTGACAGCCGGACGTATAGTAGTGCCACACTGTAATGTTCTCAGAAACACATAAATGTTACTGATGGAACATAACAACATGATTTGCGGAGAGGGTGAATGGAGACCAAGCAAAAAGAACGTATCCGACGCTTGATGGAGTTACTGAAAAAGACCGATCGAATCCATCTGAAAGACGCCGCGCGGATGCTGGAAGTTTCGGTGATGACCATTCGCCGCGATCTCAGCCAGGATGATGACCCTTTACCGCTGACGCTGCTCGGCGGCTATATCGTCATGGTAAATAAGCCTGCGTCTTCAACCAATATGCCGCTGCCGGCGAAAAAGACGCATCATCGGGACGACCTTCCCGTTGCGATCCTGGCCGCCGGCCTGGTGCGTGAAAACGATCTGGTTTTTTTTGATAACGGTCCGGAAATGCCATTAGTTATCAGCATGATACCGGATGATATTACCTTTACCGGGATTTGCTACTCGCATCGGGTATTTATCGCGCTGAATGAAAAGCCTAATGCCACGGCGATTCTGTGCGGCGGCACCTATCGGGCCAAGAGCGATGCCTTTTATGATGCCAATAATCCTTCGGCGCTGGATTCGCTCAATCCGCGCAAAGTGTTTATTTCCGCCAGCGGCGTACATGAACATTTTGGCGTGAGCTGGTTTAACCCGGATGATCTTGCCGCCAAACGTAAAGCGATGGAACGCGGTCTGCGCAAAATTTTGCTGGCGCGTCACGCCCTGTTTGATGAGGTCGCGCCTGCCAGCATTGGTCCGCTTTCTGCCTTTGATGTCCTGATTAGCGATCGCCCATTACCGACAGATTATGCCGTTCACTGTCGGAATGGTTCCGTCAAAGTCATCACGCCTGATTCGGAAAGTGAATAAC
