# Supplementary material for: Better estimation of protein-DNA interaction parameters improve prediction of functional sites
Source: BMC Biotechnol. 2008 Dec 23;8:94. doi: 10.1186/1472-6750-8-94 (PMC2654563; doi:10.1186/1472-6750-8-94)
Supplement: Additional file 6 — Aligned intergenic sequences between E. coli and S. typhimurium. The gzip compressed tar file includes the clustalw output and the sequences used in the study comparing CAP binding sites in E. coli and S. typhimurium. [file 1472-6750-8-94-S6.gz › orthologs/ycgB-dadA.aln]

CLUSTAL W (1.83) multiple sequence alignment


NC_000913.ptt      -------TACGCGCACC-TCATTGTTGTCGGCGCTCTCTGTGTGGAGCACCTCATTTCAA
NC_003197.ptt      RCTGCCATTCGCGCACCCTCATTGTTGGCGACGCTCTCTGTATGGAGCGCCTCCTTTCAA
                          * ******** ********* ** ********** ****** **** ******

NC_000913.ptt      GCATAGAACACC-TGTTAAAAACCGCGTCGCCGGAGAATTTTTTTCTTTGCGATTTCTTA
NC_003197.ptt      GCATAGAACACCATGTTAAAAAACGACTTGATCGTGAAAACTTTTCTTTGCGGTTTCCTC
                   ************ ********* **  * *   * ***   *********** **** * 

NC_000913.ptt      TTATCAGAGTGCCACTAATCCGCTTCTGAACGGAATTTTATGCTGGATAAAAAGGGCGTT
NC_003197.ptt      CACATTGAACGGCAAAAAATCGGGTATTGGCATCATTTTATGCTGTATAGCCATGCCGCG
                         **  * **  **  **  * *   *   *********** ***   * * **  

NC_000913.ptt      CAGCAGGAGATACTAAAGACGCCATATTGCCGCAGAGTCAGGGAGATGTGAGCCAGCTCA
NC_003197.ptt      TAGCAGGAGATCCCAAACCAGTGGGATCGCTTGTCTTTAGGGTATATGTGAAGCACGTCA
                    ********** * ***   *    ** **       *  ** * ******  **  ***

NC_000913.ptt      CCATAAAAAAGCCGCATGTTGAATAATATTTTCAACTGAGTTATCAAGATGTGATTAGAT
NC_003197.ptt      CCATAAAAAAGTCATATGTTGAATAATATTTTCATCTGGGTTATCAAGATGTAATCAGAA
                   *********** *  ******************* *** ************* ** *** 

NC_000913.ptt      TATTATTCTTTTACTGTATCTACCGTTATCGGAGTGGCT-
NC_003197.ptt      GATTGTTCTTTTACTAT---------TAACGGAGTGGCTA
                    *** ********** *         ** ********** 
