# Supplementary material for: Better estimation of protein-DNA interaction parameters improve prediction of functional sites
Source: BMC Biotechnol. 2008 Dec 23;8:94. doi: 10.1186/1472-6750-8-94 (PMC2654563; doi:10.1186/1472-6750-8-94)
Supplement: Additional file 6 — Aligned intergenic sequences between E. coli and S. typhimurium. The gzip compressed tar file includes the clustalw output and the sequences used in the study comparing CAP binding sites in E. coli and S. typhimurium. [file 1472-6750-8-94-S6.gz › orthologs/rrmA-cspC.aln]

CLUSTAL W (1.83) multiple sequence alignment


NC_000913.ptt      ------------------------------------------------------------
NC_003197.ptt      TGACAACTCCGGACTGGGGCGCTAAAGGGCGCAAGTGTAACGCGAATTGCGCCCCGGGAA
                                                                               

NC_000913.ptt      ------------------------------------------------------------
NC_003197.ptt      AATCCTTTACGAACCCGGAACCGCAACGTGGCTGCCATGCATCACCAGAAGGTGATCTGA
                                                                               

NC_000913.ptt      ------------------------------------------------------------
NC_003197.ptt      ATCGGCTGGCATACCGTCTGGCTCAACATTTTCCAGCCGCAGCACATCGCCCATGATCTG
                                                                               

NC_000913.ptt      ------------------------------------------------------------
NC_003197.ptt      GCTGAATACGGGCGCAGATACCGCACCGCCATAATAAGCCCCATTTTGCGGATTATTAAT
                                                                               

NC_000913.ptt      ------------------------------------------------------------
NC_003197.ptt      CACCACCACCAGCGCAAATCTGGGGTTACTTGCCGGCGCGACGCCTGCGGTATATGCCAC
                                                                               

NC_000913.ptt      ------------------------------------------------------------
NC_003197.ptt      ATACTTATCGACGTATTTACCATCATCGCCAATTTTTTTCGCCGTCCCGGTTTTGACCGC
                                                                               

NC_000913.ptt      ------------------------------------------------------------
NC_003197.ptt      AATACGGTAGTCTCTTACTGCGGCTTTTGTTCCGCCGCCGCCAGGCAACGCGACGCTCTC
                                                                               

NC_000913.ptt      ------------------------------------------------------------
NC_003197.ptt      CATCATATGTTCCACCTCGTGCACCAGTTCTTCCGGCATTACCCGCGTGCCGATCACGGG
                                                                               

NC_000913.ptt      ------------------------------------------------------------
NC_003197.ptt      CGGATCAACTTTGGTGATCGATAACGGACGGTAGATACCAAAGCTGCCAATCGTGGCATA
                                                                               

NC_000913.ptt      ------------------------------------------------------------
NC_003197.ptt      AACATGCGCCAGTTGCAGCGGCGTCACCATTAATCCATAGCCAAAAGCAAAGGTAGCGCG
                                                                               

NC_000913.ptt      ------------------------------------------------------------
NC_003197.ptt      ATCTAAATCACTCCAGTAACGGCGTTTCGGTAATAACCCGCTGCTCTCTCCGGTGAGACC
                                                                               

NC_000913.ptt      ------------------------------------------------------------
NC_003197.ptt      CAGTCCGGTAGGCACGCCGAAACCAAAGCTTTTATAAGTATCCATTAATTTCTGCACCGG
                                                                               

NC_000913.ptt      ------------------------------------------------------------
NC_003197.ptt      CATCGCCAGAGAAAGGTGAGAAACGCCGGTATCGCTGGATTTTTGCAAAATGCCGGTTAA
                                                                               

NC_000913.ptt      ------------------------------------------------------------
NC_003197.ptt      TGTCAGTTCCGGATAGTAACCGACGTCGCGGATACGGTGTCCATCGAGAGTAAAAGGATG
                                                                               

NC_000913.ptt      ------------------------------------------------------------
NC_003197.ptt      GGTATCGATAACGCTGTCCGGCTGCACGATGCCCTGCTGTAACGCAGTCATAATGACCAA
                                                                               

NC_000913.ptt      ------------------------------------------------------------
NC_003197.ptt      TGGCTTCACAGTAGAACCGGGTTCGAAGGTGTCGCTAATCGCGCGGTTACGAAAATCGTC
                                                                               

NC_000913.ptt      ------------------------------------------------------------
NC_003197.ptt      CAACTGCGCGCCTTCACGGTTGTTCGGGTTGAAATCCGGGTAGCTCGCCATCGAGAGAAT
                                                                               

NC_000913.ptt      ------------------------------------------------------------
NC_003197.ptt      TTCACCCGTTGGGATGTTAATCAATACGGCAGCGCCGGATTCCGCTTTGTTCCAGATGAC
                                                                               

NC_000913.ptt      ------------------------------------------------------------
NC_003197.ptt      GGCGTTATCCAGCGCATCTTCGGTAACCGTTTGCAGACGTTCATCAATGCTAAGCTGAAG
                                                                               

NC_000913.ptt      ------------------------------------------------------------
NC_003197.ptt      TTCATGAGCAGGAACCGGATTCACTTCCGTAATGTTCTCAATAACGTGACCAAATTTATC
                                                                               

NC_000913.ptt      ------------------------------------------------------------
NC_003197.ptt      TTTACGCACCAATCGGGAGCCCGGTTTTCCCGTCAGTTGCGCGTTAAAGCTCTTTTCAAT
                                                                               

NC_000913.ptt      ------------------------------------------------------------
NC_003197.ptt      ACCTTCTATTCCCTGCCCGTCGATATTGGTAAAGCCGATCAAATTGGCCGCTACGTGTCC
                                                                               

NC_000913.ptt      ------------------------------------------------------------
NC_003197.ptt      GGCAGGGTAAAAACGGCGCGACTCTTCCCGCAGGTTAATACCCGGTAGATTCAGTTTATC
                                                                               

NC_000913.ptt      ------------------------------------------------------------
NC_003197.ptt      TATCCATTCGGCTTGCTGGGGTGAAACCTGGCGCGCAAGGTAGATAAAACGGCCTGCCGG
                                                                               

NC_000913.ptt      ------------------------------------------------------------
NC_003197.ptt      GTTACTGTTTACCCGTTCCGCAAGCGTACTGAGAGACAGATGCAGGGCGCTGGCCAGCGC
                                                                               

NC_000913.ptt      ------------------------------------------------------------
NC_003197.ptt      CTGCCAGCGCTCATTGTAGCCAACGCCGCCTTTGCTTATGATAGTCTTCGGATCGGCCCA
                                                                               

NC_000913.ptt      ------------------------------------------------------------
NC_003197.ptt      GACAGCATTAACCGGAACGCTCACCGCTAAGGGTCGCCCTTCTCTGTCGGTGATCATGCC
                                                                               

NC_000913.ptt      ------------------------------------------------------------
NC_003197.ptt      GCGTGGAGAGGCCGTGGTCACTTCACGAAGCGAGCGCATATCTTCTTGTTTCACCAGTTT
                                                                               

NC_000913.ptt      ------------------------------------------------------------
NC_003197.ptt      CGACGGCGTAACAATTTGCAGCCATGCCACCCGCCCTAACAACAATGCCATACTGAGCAG
                                                                               

NC_000913.ptt      ------------------------------------------------------------
NC_003197.ptt      AATGGCAGTGCAAAGTAGTGCAAAACGTATGGGCGTAAAATTACGGGTATCGCCGTCGCT
                                                                               

NC_000913.ptt      ------------------------------------------------------------
NC_003197.ptt      TTTCTTTTTCACCTGATCTCCAGCCGAATCATTTTTCAGGTGATTGATTTAACGGGAAAC
                                                                               

NC_000913.ptt      ---TGACAACTCCGGCAGGA----TACTAAAGGC--CGCAAGTGTAACGCGAATCACGCG
NC_003197.ptt      GGCCGGAAAAACCAGAAAAAACAATGCTAATAACATCGCGCCTTTGCAACAAATCGC-TA
                       *  **  ** * *  *    * ****   *  ***   * *    * **** *   

NC_000913.ptt      GCGGGCAAATATCCGAACGCCAGGAGCGAAGATAAAGCATAGTAAAAAGCCTCGCATTCG
NC_003197.ptt      ACGAGAGCGCATCCAGACAC-ATTTTGAAGGATATTGAAT--TAAAAAGCCCCGCTTTTA
                    ** *     ****  ** * *      * ****  * **  ********* *** **  

NC_000913.ptt      ACGAGGCTTTATAGC-GAGATTGAAGCGTATTCACACTTCAGATCAGTGGATTCGA
NC_003197.ptt      GCGAGGCTTTATATCTGAGGCTGACGCG-ACAAACGCATCAAATCAGTGGTGTCGA
                    ************ * ***  *** *** *   ** * *** ********  ****
