# Supplementary material for: Better estimation of protein-DNA interaction parameters improve prediction of functional sites
Source: BMC Biotechnol. 2008 Dec 23;8:94. doi: 10.1186/1472-6750-8-94 (PMC2654563; doi:10.1186/1472-6750-8-94)
Supplement: Additional file 6 — Aligned intergenic sequences between E. coli and S. typhimurium. The gzip compressed tar file includes the clustalw output and the sequences used in the study comparing CAP binding sites in E. coli and S. typhimurium. [file 1472-6750-8-94-S6.gz › orthologs/cydD-trxB]

>NC_000913.ptt cydD- trxB- 930185 930308
TTGCACGCTTAGCAGGTGAGTTATCAGAATTATTTGCAGAGCAATGTTACAACGGGGAAAAAATAAAGGCGACCCATAGTCGCATGGTGTCGCCTTCTTTACTTTTGTTACTGATTTGTAAAA
>NC_003197.ptt cydD- trxB- 1035114 1035228
TTGCACGCTTAGCAGGTGAGTTATTGGAATTTCAGGCAGGGCAATGTTACAACGACGCAAAAATAAAGGCGACTTATAGTCGCCTTTTTTACTTTTGTTACTGATTTGTAAAAA
