# Supplementary material for: Better estimation of protein-DNA interaction parameters improve prediction of functional sites
Source: BMC Biotechnol. 2008 Dec 23;8:94. doi: 10.1186/1472-6750-8-94 (PMC2654563; doi:10.1186/1472-6750-8-94)
Supplement: Additional file 6 — Aligned intergenic sequences between E. coli and S. typhimurium. The gzip compressed tar file includes the clustalw output and the sequences used in the study comparing CAP binding sites in E. coli and S. typhimurium. [file 1472-6750-8-94-S6.gz › orthologs/fur-fldA.aln]

CLUSTAL W (1.83) multiple sequence alignment


NC_000913.ptt      TGCGGAATCTGTCCTGTTACTAAGCGGTTCACTTCATTAGAAGAAGTGACAGAATTTGCT
NC_003197.ptt      TGCGGAATCTGTCCTGTTGCTAAACGATTCACTTCATTAGA-GAAGTGACAGAAATTGCA
                   ****************** **** ** ************** ************ **** 

NC_000913.ptt      CTTGAGATAATGCGTATCATTATAGAATTGCCACGCCTAAATGAAAACCACAAGTCCCTG
NC_003197.ptt      CTCAAGATAATGCGTATCATTATAGGACTGCCATGCCGAAATGAAAACCGCAAGTCTCTC
                   **  ********************* * ***** *** *********** ****** ** 

NC_000913.ptt      GCAAATATTGTTAATAAAAACGTGGCACAGCTTACATTTACAACGGCAAGGCCACTTGA-
NC_003197.ptt      GCAGAT---GTTAATAAAACTGTGGTTTTGCCTGCA-----AATTCTGGCGCCACCTGAT
                   *** **   **********  ****    ** * **     **       ***** *** 

NC_000913.ptt      -ACACCGGGACATTGTACAGGTACAACAGCAAAAGTTACAAATTTGTAGCAATTATTTTG
NC_003197.ptt      TACACCCGGACATTGTACAGGGATGGGTGCGAAAGTTACAAATTTGTAGCAATTATTTTG
                    ***** ************** *     ** *****************************

NC_000913.ptt      ATTGGCATTATCTATTAATACGGCGTAGACATGAGTCTACGCCGCATCACA
NC_003197.ptt      ATTGGTCTTGTCTATTGATGCGGCGCAGATATAACGCTGCGCCGCATAAGA
                   *****  ** ****** ** ***** *** ** *  ** ******** * *
