# Supplementary material for: Better estimation of protein-DNA interaction parameters improve prediction of functional sites
Source: BMC Biotechnol. 2008 Dec 23;8:94. doi: 10.1186/1472-6750-8-94 (PMC2654563; doi:10.1186/1472-6750-8-94)
Supplement: Additional file 6 — Aligned intergenic sequences between E. coli and S. typhimurium. The gzip compressed tar file includes the clustalw output and the sequences used in the study comparing CAP binding sites in E. coli and S. typhimurium. [file 1472-6750-8-94-S6.gz › orthologs/dsbG-ahpC.aln]

CLUSTAL W (1.83) multiple sequence alignment


NC_000913.ptt      ------------------------------------------------------------
NC_003197.ptt      TATTTTTTCCTTTTAATATCAAAGCGAAAAGAGTATTAATGATGATGCCTATCACAGACA
                                                                               

NC_000913.ptt      TAGGTAAGAGCTTAGATCAGGTGATTGCCCTTTGTTTATGAGGGTGTTGTAATCCATGTC
NC_003197.ptt      TAGGTAAGAGCTGGCGTGCCAGGATTGCCCTTTCTGTGCTGGGGTGATGTAATCCTTTTC
                   ************    *     *********** * *    ***** ******** * **

NC_000913.ptt      GTTGTTGCA---TTTGTAAGGGCAACAC-----------CTCAGCC--------------
NC_003197.ptt      GCTGTTACAGCCTTTGTTAAGGTAATGTAGAGCGCAACACTTAGCCAGCATATACGCTAT
                   * **** **   ***** * ** **              ** ****              

NC_000913.ptt      -----------TGCAGGCA--------------------------------GGCACTGAA
NC_003197.ptt      GGATTTCGAGTTGCAGACAATACGTCTGTAATTTGCAAGACGAGTCGTACTGGCTCTGAA
                              ***** **                                *** *****

NC_000913.ptt      GATACCAAAGGGTAGTTCAGATTACACGGTCACCTGGAAAGGGGGCCATTTTACTTTTTA
NC_003197.ptt      GTTACCTACGGGTAGTTCAGGTAATGGGGCCGCCTGTCA-GGCGGCCTTTTTACTTTAGA
                   * **** * *********** * *   ** * ****  * ** **** *********  *

NC_000913.ptt      TCGCCGCTGGCGGTGCAAAGTTCACAAAGTTGTCTTACGAAGGTTGTAAGGTAAAACTTA
NC_003197.ptt      TGGCTGACAG-GGCGCAGTGTTCACAATGTCGCCCGAATCGGGTTGTTAGTTAACGCTTA
                   * ** *   * ** ***  ******** ** * *  *    ****** ** ***  ****

NC_000913.ptt      TCGATTTGATAATGGAAACGCATTAGCCGAATCGGCAAAAATTGGTTACCTTACATCTCA
NC_003197.ptt      TTGATTTGATAATGGAAACGCATTAGCCGAATCAGCAAAATTTCGTTAACTTACTCCTCA
                   * ******************************* ****** ** **** *****  ****

NC_000913.ptt      TCGAAAACACGGAGGAAGTATAG
NC_003197.ptt      ACGAAAACACGGAGGAAGTATAG
                    **********************
