# Supplementary material for: Better estimation of protein-DNA interaction parameters improve prediction of functional sites
Source: BMC Biotechnol. 2008 Dec 23;8:94. doi: 10.1186/1472-6750-8-94 (PMC2654563; doi:10.1186/1472-6750-8-94)
Supplement: Additional file 6 — Aligned intergenic sequences between E. coli and S. typhimurium. The gzip compressed tar file includes the clustalw output and the sequences used in the study comparing CAP binding sites in E. coli and S. typhimurium. [file 1472-6750-8-94-S6.gz › orthologs/yheR-yheS.aln]

CLUSTAL W (1.83) multiple sequence alignment


NC_000913.ptt      ------------------------------------------------------------
NC_003197.ptt      TCAATCCCCCTCCCGGTTGTTTTGGGTCGATACATGCCATTCTTCAGGCCGCTTCTACGT
                                                                               

NC_000913.ptt      ------------------------------------------------------------
NC_003197.ptt      TGACAGCGTTTGTTCAACTCAGGAACGTACTCTATGTCCGCCGCTGGGGATTAATGAGAG
                                                                               

NC_000913.ptt      ---------TCCCCCTCC-----CGGTATG---GTTTTTGTGTATAGTCGCTGTTTTGGG
NC_003197.ptt      ATATTCTTGTCCCTCACCAAAGGCGGCCTGAATGATTTTGTGTATCGTTGTTGTTTTGAG
                            **** * **     ***  **   * ********** ** * ******* *

NC_000913.ptt      CTACCATTGCGC-CCGGTGCGGCAGCTCGCCCATACATTACATTATCATAATGATAAGTT
NC_003197.ptt      CTACCATTGCGCTCCAGCGCGGCGGTACGCCCGAATATTACATTATCATAATGATAAATT
                   ************ ** * ***** *  *****  * ********************* **

NC_000913.ptt      AACATAGTCTGAACATACGGCACCTT
NC_003197.ptt      AACATAGTCTGAACATACGGCGCCTT
                   ********************* ****
