# Supplementary material for: Better estimation of protein-DNA interaction parameters improve prediction of functional sites
Source: BMC Biotechnol. 2008 Dec 23;8:94. doi: 10.1186/1472-6750-8-94 (PMC2654563; doi:10.1186/1472-6750-8-94)
Supplement: Additional file 6 — Aligned intergenic sequences between E. coli and S. typhimurium. The gzip compressed tar file includes the clustalw output and the sequences used in the study comparing CAP binding sites in E. coli and S. typhimurium. [file 1472-6750-8-94-S6.gz › orthologs/pstS-glmS.aln]

CLUSTAL W (1.83) multiple sequence alignment


NC_000913.ptt      TAATGTCTCCTGGGAGGATTCA-TAAAGCATTGTTTGT-TGGCTACGAGAAGCAAAATAG
NC_003197.ptt      TAATGTCTCCTGCACGGTTTCGGTAAATCGTTGTTTGAGTTGCTACGATGAGCAAAATAG
                   ************   ** ***  **** * *******  * *******  **********

NC_000913.ptt      GACAAACAGGTGACAGTTATATGTAAGGAATATGACAGTTTTATGACAG-AGAGATAAA-
NC_003197.ptt      GACAAATTGATGACAGTTATATGTCTTGATTATGACGGTTTGATGACAATGGAAATAAAA
                   ******  * **************   ** ****** **** ******   ** ***** 

NC_000913.ptt      ----------------GTCTTCAGTCTGATTT--------AAATAAGCGTTGATATTCAG
NC_003197.ptt      AAAGCTGGCCCGGGGAGACACCAGACCAGCCTGCAGGGGGAGATGAATTAGACTGTTTGC
                                   * *  *** *     *        * ** *       * **   

NC_000913.ptt      TCAATTACAAACA---TTAATAACGAAGAGATGA-----CAGAAAAATTTTCATTCTGTG
NC_003197.ptt      GCAACCGCAGACGGTTTCAACAGCGCGTACATCAGGCCGCAGACAATCGTGCCCAGGGCA
                    ***   ** **    * ** * **   * ** *     **** **   * *     *  

NC_000913.ptt      ACAGAGAAAAAGTAGCCGAAGATGACGGTTTGTCACATG--GAGTTGGCAGGATGTTTGA
NC_003197.ptt      ATCGAGAGCAGATA-TTGCATCACATGTTCTACCGCATGCGGGATCGCCAGGACAAAGAG
                   *  ****  *  **   * *    * * * *  * ****  *  * * *****       

NC_000913.ptt      TTAAAAACATAACAGGAAGAAAA-ATGCCCCGCTTACGCAGGGCATCCATTTA-------
NC_003197.ptt      GCCACCGTGTGGCGCCATCAGTGTACAACCGAAATACATGGACAGTCCCCCGGCGATTGC
                      *     *  *   *  *    *   **    ***   *    ***            

NC_000913.ptt      ------------------------------------------------------------
NC_003197.ptt      GCCACCGACCATCGTGGAAGGGATGACGCGCATCGGGTCACGCGCGGCGAAGGGAATCGC
                                                                               

NC_000913.ptt      ------------------------------------------------------------
NC_003197.ptt      CCCTTCAGAGATAAAGCACAGCCCCAGAATAAAAGATGCATTACCCGCTTCATGCTCAGC
                                                                               

NC_000913.ptt      ------------------------------------------------------------
NC_003197.ptt      GGCATTGAATTTCGCTCTGGCCGCCCAGGTTGCGACGCCCATTCCTAATGCCGGTACCAT
                                                                               

NC_000913.ptt      ------------------------------------------------------------
NC_003197.ptt      CCCTGCCGCCATAATGGCCGCCATCGGCATATAGGAATGAGAAGCCAGTAAACCGACGCC
                                                                               

NC_000913.ptt      ------------------------------------------------------------
NC_003197.ptt      GAAGGTATACGCAGCTTTATTCACCGGCCCACCAAGGTCAAAACCTTGCATTGCGCCCAG
                                                                               

NC_000913.ptt      ------------------------------------------------------------
NC_003197.ptt      CAACATTCCCAGCAAGATAGCATTCGTAGAGGTCATATTCCCCAGGAACGTCGTCAGCCC
                                                                               

NC_000913.ptt      ------------------------------------------------------------
NC_003197.ptt      TTCCATCACCGCAGACACCGGGCCACCCACCACGTAAATCATGATTAGGCCGGTAATCAG
                                                                               

NC_000913.ptt      ------------------------------------------------------------
NC_003197.ptt      CGTAGACAGTAGCGGCAGAACCAGCACAGGCTTAAGCGCTTCCATTGACGCTGGTAGCTT
                                                                               

NC_000913.ptt      ------------------------------------------------------------
NC_003197.ptt      AATATTTTGCGCCAGAAACCGTACGCTGTAACCGGCCAGAAAACCGGCCACAATCCCTCC
                                                                               

NC_000913.ptt      ------------------------------------------------------------
NC_003197.ptt      CAGGAAACCGGCGCCGCACAGGCTGGCCAACATCCCGCCAATAAGCCCCGGGGCCAGACC
                                                                               

NC_000913.ptt      ------------------------------------------------------------
NC_003197.ptt      CGGACGATCGGCAATTGAGAAGGCAATAAACCCAGCCAGTACCGGCACCATCAGCGCAAA
                                                                               

NC_000913.ptt      ------------------------------------------------------------
NC_003197.ptt      GGCCGCCTTACCACCGATTTGAAATAACGCAGCCGCCAGCGTGCCCGGCTCGTTGAAGGC
                                                                               

NC_000913.ptt      ------------------------------------------------------------
NC_003197.ptt      CTGGATACCGAAGACAAAAGAGAGTGCGATACACAATCCTCCCGCCACCACCAAAGGAAG
                                                                               

NC_000913.ptt      ------------------------------------------------------------
NC_003197.ptt      CATATGGGATACGCCGGTCATTAAATGCTTATAAACGCCGGGTAGCTCTGTTTTACCAGC
                                                                               

NC_000913.ptt      ------------------------------------------------------------
NC_003197.ptt      TGAAGAAGAGCGCCCGGCACTCCCCTGATAGACCTCGGCGCTATTGAAAGCATTATCCAT
                                                                               

NC_000913.ptt      ------------------------------------------------------------
NC_003197.ptt      TTCCTGCGCACTCTTTTTTAGCGCCGCGCCGGTACTGGTGCGATAGAGTCTTTTGCCAAC
                                                                               

NC_000913.ptt      ------------------------------------------------------------
NC_003197.ptt      AAAGCCTGACAGATCCAGCTCAATATCCGCCGCGATAATCACCACATCCGCCTGCGCTAT
                                                                               

NC_000913.ptt      ------------------------------------------------------------
NC_003197.ptt      CTCTTCCGCGGTCAGCGTGTTCTTCGCCCCGACGGAACCGCGGGTTTCAACCTTGATCCA
                                                                               

NC_000913.ptt      ------------------------------------------------------------
NC_003197.ptt      GTCACCACGCTTGCGGGCTTCAATTTCCAACGCTTCTGCCGCCATAAAGGTATGGGCGAC
                                                                               

NC_000913.ptt      ------------------------------------------------------------
NC_003197.ptt      GCCCGTCGGACAGGCCGTCACAGCAACAATTTTTTTAGTCATAGTAGGGTACCCTGTTCT
                                                                               

NC_000913.ptt      ------------------------------------------------------------
NC_003197.ptt      TTTAATTTAAAGAAAAAGCGGGAAAAAATGTTACAGGCGTGACCAGGCCGCTGCTTTCTG
                                                                               

NC_000913.ptt      ------------------------------------------------------------
NC_003197.ptt      GAACAGCGCGTCATCCGGGCGAATCCCGGTATAAAGGACAAATTGCTCCACGGCCTGAAT
                                                                               

NC_000913.ptt      ------------------------------------------------------------
NC_003197.ptt      AGCAAACACTTCGGAACCGGTAATCACGGTTTTACCGCGTTCACGGGCGTAGCGGATTAG
                                                                               

NC_000913.ptt      ------------------------------------------------------------
NC_003197.ptt      CGGCGTGACGGGCGGTAGCGCCACCACATCAAAGATAACGCTCGCCTTATCCACTTCCTG
                                                                               

NC_000913.ptt      ------------------------------------------------------------
NC_003197.ptt      TTCGGAATAAGAAAGTTTGTCGGCATCATTACCGCCAGCCATTCCGATAGGCGTGGCGTT
                                                                               

NC_000913.ptt      ------------------------------------------------------------
NC_003197.ptt      AATTAACAAATCAGCTTCAATACCGTCGGTATCCGGGCGCCATTCATAGCCATAGAGTTC
                                                                               

NC_000913.ptt      ------------------------------------------------------------
NC_003197.ptt      GGCCAGTTGTTTACCTGACGCTTCATCAATCGCGACAATATAACCACGGGTAAACCCCGC
                                                                               

NC_000913.ptt      ------------------------------------------------------------
NC_003197.ptt      ATCCTTCAGCGCGCAGGCCACCGCCTTTGCCATACCACCGCTGCCACGCAAAGCAAACAC
                                                                               

NC_000913.ptt      ------------------------------------------------------------
NC_003197.ptt      CAGGTCGGGAGAGACCTTGTAATTCGCCAGCAAGCGAGCTATTGCAATGTAATCGGTGTT
                                                                               

NC_000913.ptt      ------------------------------------------------------------
NC_003197.ptt      GTACGCCTTCAGATGGCCATTGGTATTCACAATGGTATTAACTGAGTGAATGGCCTGAGC
                                                                               

NC_000913.ptt      ------------------------------------------------------------
NC_003197.ptt      GGAAGCATCCAGTTCATCCACCAGCGGAATGCAGGCTTCTTTAAACGGCATAGAGATCGC
                                                                               

NC_000913.ptt      ------------------------------------------------------------
NC_003197.ptt      GCATCCACGGATCCCCAACCCGCGCACGCCGCTAATGGCCTGCGTAAGATCGGTCGGCGA
                                                                               

NC_000913.ptt      ------------------------------------------------------------
NC_003197.ptt      AAAAGCTTTGTAGAGATAATTGAGATCCAGCGCTTCGTACAGATAGTTGTGAAAGCGTGT
                                                                               

NC_000913.ptt      ------------------------------------------------------------
NC_003197.ptt      ACCGAAGTTACTTGGGCGTGCCGCCAGGGACATGCAGACCTGAGTGTCTTTATTAATGCG
                                                                               

NC_000913.ptt      ------------------------------------------------------------
NC_003197.ptt      CTTTGTCATGATGAATCCTCATAGAAGTTGCGATAGAGAAAATCATCGGCTAAAAAGGGG
                                                                               

NC_000913.ptt      ------------------------------------------------------------
NC_003197.ptt      ATATTAAAAATTGCTCATTCCCGTTCGGGAAATTTCACCTTTTATGACAACCCGGCACAC
                                                                               

NC_000913.ptt      ------------------------------------------------------------
NC_003197.ptt      TGAACAAAAATACTTAAAGCTACTCCAGCACTATGGCGACAAGCCTGTTAGCGTGACATT
                                                                               

NC_000913.ptt      ------------------------------------------------------------
NC_003197.ptt      ACAGGAGCTGGCGGATGTGTTGTTCTGCACCCGACGGCATATGCGTAATCTGTTGCTTCA
                                                                               

NC_000913.ptt      ------------------------------------------------------------
NC_003197.ptt      GATGCAGGAGGCAAAGTGGCTCATCTGGCAATCACAGGCCGGACGTGGGCATCGCGCCCG
                                                                               

NC_000913.ptt      ------------------------------------------------------------
NC_003197.ptt      GCTTCACCTGCGCTATAAACCAGAACAGCTGTTAAGCGAAAAGGCGGAGCAGTTACTGGA
                                                                               

NC_000913.ptt      ------------------------------------------------------------
NC_003197.ptt      GTCTGGTCATATTGATCAGGCCATTCAGCTGCTGGGTAAAAATAAGCACCAGGTGGCGCA
                                                                               

NC_000913.ptt      ------------------------------------------------------------
NC_003197.ptt      ACTGCTGCGTTCAAAGCTGGGCTATAGCGTGCGGGCAGACTATCAGCGGCTGTGCATCCC
                                                                               

NC_000913.ptt      ------------------------------------------------------------
NC_003197.ptt      CTATTATCGGACAATGCCGTCGCTGTGCCCCGGCATACCGTTGCGTCGCTCTGAGCAGCA
                                                                               

NC_000913.ptt      ------------------------------------------------------------
NC_003197.ptt      TCTGGTCAGGCAGATTTTTAGCGGCCTGACGCGCATAAATGAGGAAAAAGGTGAAGTCGA
                                                                               

NC_000913.ptt      ------------------------------------------------------------
NC_003197.ptt      AGCCGATCTTGCCCACCACTGGCGGCAGATTGATCCACTGCGCTGGCGTTTTTATCTGCG
                                                                               

NC_000913.ptt      ------------------------------------------------------------
NC_003197.ptt      CCCCGCCGTCCTCTGGCATGATGGTCAGGAGCTGACGATCGACGCGGTTATCGCTTCACT
                                                                               

NC_000913.ptt      ------------------------------------------------------------
NC_003197.ptt      GACCCGCAGCGCTAAGCTGCCGTTGTTCTCGCACTTGCAGACCATTCAGGCCACCGGGCC
                                                                               

NC_000913.ptt      ------------------------------------------------------------
NC_003197.ptt      GCTGAGCCTTGAAATTACGCTGGCGCACCCGGATAACCGACTGCCGCTGCTGCTCAGCCA
                                                                               

NC_000913.ptt      ------------------------------------------------------------
NC_003197.ptt      TATTGATGCCATGATCCTACCGCCTGACCATACACAACGCGCTGATTTCCCGGCACATCC
                                                                               

NC_000913.ptt      ------------------------------------------------------------
NC_003197.ptt      TGTGGGGACTGGCCCTTATGAGGTGGTGGAAAACAATGGCTTTCATCTACAAATGAAGGC
                                                                               

NC_000913.ptt      ------------------------------------------------------------
NC_003197.ptt      CTTTGACCACTATTTCGGTCTGCGCGGGCTGCTGGATGAAGTGGAGGTCTTTATCTGGCC
                                                                               

NC_000913.ptt      ------------------------------------------------------------
NC_003197.ptt      GAATTTAACGGAGACAGACAACCTGGCGGAATCGCTGTCGGATAACGACACGGCAGCCTG
                                                                               

NC_000913.ptt      ------------------------------------------------------------
NC_003197.ptt      GCTCAGCTCCAGCCTGAGCGATGAGGATTACGTTTCCGGACGGCTTAGCCAGGTATCAGG
                                                                               

NC_000913.ptt      ------------------------------------------------------------
NC_003197.ptt      CAAACCTTCTGACAACCTGCGCGAGATGTTTCTTGAGCGTGGAGGATATTTTTTATTATG
                                                                               

NC_000913.ptt      ------------------------------------------------------------
NC_003197.ptt      CGACAGCCGCTCCCCGCACTGGCATACCGCCGAACATCGCCGCTGGCTACGGGAAACACT
                                                                               

NC_000913.ptt      ------------------------------------------------------------
NC_003197.ptt      CAGCCCTTACGCCATACTCCAGCATCTGAGTGAGGCAATTCGCCCCTTCTGGGTACCGGG
                                                                               

NC_000913.ptt      ------------------------------------------------------------
NC_003197.ptt      CGGCAGCCTGCTGTCCTCCTGGTTTCATACTATTGAGGCGGGCCCGGCCTGTTCACCTTT
                                                                               

NC_000913.ptt      ------------------------------------------------------------
NC_003197.ptt      TATCTCGTCGTCGCCCTACGCAAAACTGCGTCTGGCCTATCACGATCAGCACCCTGAATT
                                                                               

NC_000913.ptt      ------------------------------------------------------------
NC_003197.ptt      TCCAATGCTCCTGGATATCATGCAAGAGATCATGCGCCAGCAGGGCATTTTACTTGAGGG
                                                                               

NC_000913.ptt      ------------------------------------------------------------
NC_003197.ptt      CGTTGAGCTGAATTATGATGACTGGGCGAATGGCAAAGCCAATGTGGATCTCTGGCTGGG
                                                                               

NC_000913.ptt      ------------------------------------------------------------
NC_003197.ptt      GACGGTCAATTTCCCCATTCCCGAAGAGTGGAACGTCGGTACATGGCTACTGGGCTCCCC
                                                                               

NC_000913.ptt      ------------------------------------------------------------
NC_003197.ptt      TTTACTGCGCCACGCCATCAGTGGTGGGGATGATGCGCTGCTGGCCCAATGGGAAACCCA
                                                                               

NC_000913.ptt      ------------------------------------------------------------
NC_003197.ptt      GTGGCATGCCGAAACCATCAGCGCGGAACAACTGGTCAGGGAAACCACCCGTTCAGGCTG
                                                                               

NC_000913.ptt      ------------------------------------------------------------
NC_003197.ptt      GCTACAGCCGCTTTTTCACCACTGGATGCGACTCAAAAGCCCCGACCGGGCCAGGGGGAT
                                                                               

NC_000913.ptt      ------------------------------------------------------------
NC_003197.ptt      CCACCTGAATAACCTGGGGTGGTTTGATTTCCGATCCACCTGGATTGAGCCAGGGCCTTA
                                                                               

NC_000913.ptt      ------------------------------------------------------------
NC_003197.ptt      AAGAAGAGAATGTGACCGGGTGCCCGTAGCGCAGGCAGGCGTAGCACCTCTTAGTCGCTC
                                                                               

NC_000913.ptt      ------------------------------------------------------------
NC_003197.ptt      TTCAGCCACCATAGAGAAAGAACAGCGCCTGTCACAGCGCACAAAAAAAGGCCGTCTGTC
                                                                               

NC_000913.ptt      -------------------------------
NC_003197.ptt      GACGGCCTTCTGCCTGGTACTACATTTGTAC
                                                  
