# Supplementary material for: Better estimation of protein-DNA interaction parameters improve prediction of functional sites
Source: BMC Biotechnol. 2008 Dec 23;8:94. doi: 10.1186/1472-6750-8-94 (PMC2654563; doi:10.1186/1472-6750-8-94)
Supplement: Additional file 6 — Aligned intergenic sequences between E. coli and S. typhimurium. The gzip compressed tar file includes the clustalw output and the sequences used in the study comparing CAP binding sites in E. coli and S. typhimurium. [file 1472-6750-8-94-S6.gz › orthologs/ybgL-nei.aln]

CLUSTAL W (1.83) multiple sequence alignment


NC_000913.ptt      ------------------------------------------------------------
NC_003197.ptt      AGAGCCCGACGATTGAAGCTATTATATTACGGCTGCTAAAAATTATCGTGTTCTGTTCTC
                                                                               

NC_000913.ptt      ------------------------------------------------------------
NC_003197.ptt      TTAATGTCAGGAAGAGGGATTTATTCAATACTATATAAATCCCCTTATAATATATTATTT
                                                                               

NC_000913.ptt      ------------------------------------------------------------
NC_003197.ptt      TAAAAATAACCAAGTGATGCTGTAATAGCCAGTATGATGAGCTTATTGCTGTTAGCAGCA
                                                                               

NC_000913.ptt      ------------------------------------------------------------
NC_003197.ptt      GAGTTTTTGAAAATCATTATGATATTGTTAGCTATCGCCATCTAATCAAACCTCCGGGGC
                                                                               

NC_000913.ptt      ------------------------------------------------------------
NC_003197.ptt      GGGTAAACTACCTGACTCTTTATTACCCCTTTCTGATTGATTTACCTCACGATAGCCTCA
                                                                               

NC_000913.ptt      ------------------------------------------------------------
NC_003197.ptt      TTTTTAGCATTTATATTCCTCATCATGACGACTTATCAGGAGATTGAAGCCAGATTGATT
                                                                               

NC_000913.ptt      ------------------------------------------------------------
NC_003197.ptt      CGCTGTTTCACTATCACGTCATGGATAGCGTGCCAGATTGCCAGCTATATGGATTTTAAG
                                                                               

NC_000913.ptt      ------------------------------------------------------------
NC_003197.ptt      CTGTTTACGCATAGCAACTTTTTTAGCGAAAATTAAACTCATCTGATCAGTGATTTTTTA
                                                                               

NC_000913.ptt      ------------------------------------------------------------
NC_003197.ptt      GTATATTACTCATTTTGTTATGATGGATTTGTTTTGTGAAAAGAAAATATCTTACGCAAG
                                                                               

NC_000913.ptt      ------------------------------------------------------------
NC_003197.ptt      AAGAGATTGAAAAACTGCTGTCAGCGACCGACAGAATGCCCTTCCCGGAAAGAAACCGCT
                                                                               

NC_000913.ptt      ------------------------------------------------------------
NC_003197.ptt      GCTTAATCCTGATGGCGTTTATTCACGGCTTCCGGGCCAGTGAGCTGCTGGGGCTGCGCT
                                                                               

NC_000913.ptt      ------------------------------------------------------------
NC_003197.ptt      TGTCGGATATTGATCTTGCAGGAAGACAGCTTTATATCCGGCGCCTCAAAAATGGCTTTT
                                                                               

NC_000913.ptt      ------------------------------------------------------------
NC_003197.ptt      CAACGTGTCACCCCCTCCTTCCCGATGAGTATAACGTACTGAAAAGCTGGCTCAGGGCCA
                                                                               

NC_000913.ptt      ------------------------------------------------------------
NC_003197.ptt      GGAAGTATCTTGAGAAAGGGGCTGACGGAGACTGGCTGTTCCTGTCGCTACGACGGCATC
                                                                               

NC_000913.ptt      ------------------------------------------------------------
NC_003197.ptt      CGCTCAGCAGGCAACAATTTTTTTACATACTTCGTGAGGCAGGGCGGTTGGCCGAATTAA
                                                                               

NC_000913.ptt      ------------------------------------------------------------
NC_003197.ptt      CGATAGCGCCACATCCTCATATGCTGCGACATGCCTGCGGCTACGCCCTTGCTGATAAAG
                                                                               

NC_000913.ptt      ------------------------------------------------------------
NC_003197.ptt      GGATTGATACACGACTCATACAGGACTATCTGGGGCACAGGAATATCCAGCACACCGTAA
                                                                               

NC_000913.ptt      ------------------------------------------------------------
NC_003197.ptt      GATACACCGCAAGTAACGCCGGGCGTTTTCATGGAATATGGCGAAAAAAACGTCGAGTAT
                                                                               

NC_000913.ptt      ------------------------------------------------------------
NC_003197.ptt      AACCGTACGTTCTGATTCAAAAAGTTAAGTCCGCTTCGCGCTTTCATCATCCTCTCAGAT
                                                                               

NC_000913.ptt      ------------------------------------------------------------
NC_003197.ptt      TTACCCCTTCCACACAAGAGTCATACAATCGTAATCTATTGCTTATTAAGGAGTTATCCA
                                                                               

NC_000913.ptt      ------------------------------------------------------------
NC_003197.ptt      TATAACAATAAAAAAACTAAGGGAAAATTTACCTGGTCCAACCAGCACTATGCTGTATCC
                                                                               

NC_000913.ptt      ------------------------------------------------------------
NC_003197.ptt      ATTTTTGTCCTGCCTGCACAAAATGTTAATTTTAAGTGTTAAAAAAACGTATTAAATAAT
                                                                               

NC_000913.ptt      ------------------------------------------------------------
NC_003197.ptt      ACTTAATGCTGATTAATTATCATATCAAAGAATTAAATCCTTTATTTTACCTTTTGAATC
                                                                               

NC_000913.ptt      ------------------------------------------------------------
NC_003197.ptt      ATATTGTTAAATCACAGAGAAGTCTGTTCAGGGAAAGCTGATTTACATAATCAACATATA
                                                                               

NC_000913.ptt      ------------------------------------------------------------
NC_003197.ptt      AATCAATAGATTACTGTGTTTTCTATTTGTCATTTTGTACTCCGCACAGGGCAGAATTAC
                                                                               

NC_000913.ptt      ------------------------------------------------------------
NC_003197.ptt      CCTGCGGCAGGAGCATGTACTACCAGGGGGACTGACGGCCTGTGCAGCCGAAAAGCAGAA
                                                                               

NC_000913.ptt      ------------------------------------------------------------
NC_003197.ptt      CCGGACAGGGTGTCAGAGAGCAGTGTTTAGATAGGGCCAGACGTCATTTTTCATACAGAC
                                                                               

NC_000913.ptt      ------------------------------------------------------------
NC_003197.ptt      ATGGAATGGCTCCCGGTCCACGAAAGGGTGCGGACATGTTGTTTCCACAACACGAAGCTG
                                                                               

NC_000913.ptt      ------------------------------------------------------------
NC_003197.ptt      CCGTTGCTGGCGCAGTGCCGGGTCGGCAATGGCCAGAGGAGAACAATCTGATGACGCAAG
                                                                               

NC_000913.ptt      ------------------------------------------------------------
NC_003197.ptt      AATATGCGGAAATGTCCACCGGAAGGGGGGGGACCAGTAAGTGCCGGTACAGTATGGGGG
                                                                               

NC_000913.ptt      ------------------------------------------------------------
NC_003197.ptt      CGAAAATATTTTTGCTCCTGCTGGCGGTCTCCACCGTCGCAGCGTTGTTCAGCCTGTACC
                                                                               

NC_000913.ptt      ------------------------------------------------------------
NC_003197.ptt      AGGTTCTGACGTACTGATATGCAGACGTTAACCAGAGTACTGCCGCCTCTCCGGCTGATT
                                                                               

NC_000913.ptt      ------------------------------------------------------------
NC_003197.ptt      ATGTTTTGTCAGTCAGGCGAAAATCCTACGCAGTTTCCGGATACCGGCGGCCTTTGCGTG
                                                                               

NC_000913.ptt      ------------------------------------------------------------
NC_003197.ptt      GAGGACTGCGTTCGTCTCAGGACACCAGAAGGGCTGCTGGATCGGTTGCGTCGGTGGCCC
                                                                               

NC_000913.ptt      ------------------------------------------------------------
NC_003197.ptt      GGCGCGATGGTGATATCCGCCGGACGGCCATCAACCCAGCTTCTGCTGTGGCAACAGGTT
                                                                               

NC_000913.ptt      ------------------------------------------------------------
NC_003197.ptt      TTTCTGCGTTATCCGCGGACAGTGGTTTTTTGCAGCAGTAACGCGTTTTTACCGGTTGAC
                                                                               

NC_000913.ptt      ------------------------------------------------------------
NC_003197.ptt      GTCAGCGTGGAAGGTTACTTCCGCCATCTGAGGCTGATTAAACGCGCCATGTCGGTAAGG
                                                                               

NC_000913.ptt      ------------------------------------------------------------
NC_003197.ptt      GTTCTGGCCAGAATGGCTGAGCTTGCCATATGGTCATCACTACAGACATCGCCTTACGAG
                                                                               

NC_000913.ptt      ------------------------------------------------------------
NC_003197.ptt      GAGGAGATGAAAAGCGCGTTGAGCGTGCCGGAGCTGGTGATGGAGATAAACAGCCGCACG
                                                                               

NC_000913.ptt      ------------------------------------------------------------
NC_003197.ptt      CTGGTCAGGTTACTGTCAGAGCGTCTGCCAAAACAGGGACGGCGGGTGCTGGGATTACTG
                                                                               

NC_000913.ptt      ------------------------------------------------------------
NC_003197.ptt      TTGTCAGGCTGTAGCCCGGAAATGACGGCCCGTATGCTGGGAACCGGCGTGAGGCAGGTC
                                                                               

NC_000913.ptt      ------------------------------------------------------------
NC_003197.ptt      TGGCTCGCGGAGCAGACGCTGAAACAACGCTGGGATATCCCGACAGGAGTACCGCTATCT
                                                                               

NC_000913.ptt      ------------------------------------------------------------
NC_003197.ptt      GATGCGGTAAGAATAAGGATACCGGACGTCGGTCCGGACATTAGCCAACAGAGTGGGTTG
                                                                               

NC_000913.ptt      ------------------------------------------------------------
NC_003197.ptt      GTAAAAACTGGGGCCGGTAACGCACCGGATTTATGCTGACAGCATATTTACATCATGCCG
                                                                               

NC_000913.ptt      ------------------------------------------------------------
NC_003197.ptt      CGCGGTATTCAGACCCATAATGTTGCGTTCTGAATGAGTTATCTTCACAAAATAAATATG
                                                                               

NC_000913.ptt      ------------------------------------------------------------
NC_003197.ptt      GCAATCATCGTTGTCCGGAAATACCGCATAACATGTGACATTAATGAATCTGTAATCAGT
                                                                               

NC_000913.ptt      ------------------------------------------------------------
NC_003197.ptt      GCGAGGGTTTACGCGCTGTGGCGGTAGCGTGGAATTATCTGGATGCGTTGAGTAAATTTC
                                                                               

NC_000913.ptt      ------------------------------------------------------------
NC_003197.ptt      ACTTTACCCTTCTGATATAAATGAAAATGGTTCTGGATAAACTATCTAATATTATCTGTG
                                                                               

NC_000913.ptt      ------------------------------------------------------------
NC_003197.ptt      TCTGCAAACAGAGTGACAAAAATAATGCAACGTAAAAAGATACTAATTGTAGGTGCGGGC
                                                                               

NC_000913.ptt      ------------------------------------------------------------
NC_003197.ptt      CTTTCAGGCGCAGTAATAGCACGCCAGTTAGCCGAGCAGGGACATGTAGTCAATATTATT
                                                                               

NC_000913.ptt      ------------------------------------------------------------
NC_003197.ptt      GATCAACGTTCACATATCGGTGGTAACGCTTATGATGCCCGAGATGAGCACACGGGTATT
                                                                               

NC_000913.ptt      ------------------------------------------------------------
NC_003197.ptt      ATGGTGCACGTTTATGGTCCTCATATTTTTCATACTGATAATGAAACTGTATGGAATTAT
                                                                               

NC_000913.ptt      ------------------------------------------------------------
NC_003197.ptt      GTAAATAAATACGCTGAGATGATGCCTTATATCAATAAGGTTAAGGCCACAGTAAATGGT
                                                                               

NC_000913.ptt      ------------------------------------------------------------
NC_003197.ptt      CAGGTATTTTCTCTACCTATCAATCTTCATACCATCAATCAATTTTTTGGTGTCGCCTGC
                                                                               

NC_000913.ptt      ------------------------------------------------------------
NC_003197.ptt      TCACCTGATGACGCCAGGAAATTACTGCTTCAAAAATGTGATAGCACCATTCTGGAACCA
                                                                               

NC_000913.ptt      ------------------------------------------------------------
NC_003197.ptt      CAAAATTTTGAGCAACAGGCCTTGCGTTTCATTGGTAAAGAGTTATATGAAGCCTTTTTT
                                                                               

NC_000913.ptt      ------------------------------------------------------------
NC_003197.ptt      AAAGGTTATACCATTAAACAATGGGGGCTTCATCCTTCCGCGTTACCCGCTTCTGTATTG
                                                                               

NC_000913.ptt      ------------------------------------------------------------
NC_003197.ptt      AAACGTATCCCTGTTCGTTTTAATTATGATGATAACTATTTCAATCATAAGTTTCAGGGA
                                                                               

NC_000913.ptt      ------------------------------------------------------------
NC_003197.ptt      ATACCAAAATTTGGTTATACACAAATGGTCAAGTCCATTGTCGAACACGAAAATATCGCT
                                                                               

NC_000913.ptt      ------------------------------------------------------------
NC_003197.ptt      GTTGAACTATGTCGCTCCTTCACTCAGGAAATGCGGACAAATTATGATCATGTTTTTTTC
                                                                               

NC_000913.ptt      ------------------------------------------------------------
NC_003197.ptt      AGTGGCGCGCTGGATGCCTTTTACTCCTGTCAATATGGCCGACTGGAATATCGTACATTA
                                                                               

NC_000913.ptt      ------------------------------------------------------------
NC_003197.ptt      GACTTTAAAAAAATAATTTGCCAGAGTGATTATCAAGGATGCGCAGTAATGAATTATTGT
                                                                               

NC_000913.ptt      ------------------------------------------------------------
NC_003197.ptt      TCAATAGATACTCCTTATACTCGGATTACTGAGCACAAATATTTTTCTCCGTGGGAGAGA
                                                                               

NC_000913.ptt      ------------------------------------------------------------
NC_003197.ptt      CATGAAGCTTCAATATGTTATCAAGAATATAGTCGGGAATGTGAAGCTGGTGATATACCC
                                                                               

NC_000913.ptt      ------------------------------------------------------------
NC_003197.ptt      TACTATCCTGTTCGCAGGGCAGATAAAATGGATTTACTGAATAAATATCTGTCGCGGGCT
                                                                               

NC_000913.ptt      ------------------------------------------------------------
NC_003197.ptt      AAAAAAGAAAAAAATATTACTTTCATTGGTCGTCTTGGCACTTATCGTTATCTCGATATG
                                                                               

NC_000913.ptt      ------------------------------------------------------------
NC_003197.ptt      GACATCACGATAGCTGAAGCATTACAGACGGCGGACGTATACTTAACGTCGCTATATGAA
                                                                               

NC_000913.ptt      ------------------------------------------------------------
NC_003197.ptt      CAAAAAGAAATGCCAGCTTTTACAGTTACCGTTTGATGAAGTGTACAGCGCTAATCGTAA
                                                                               

NC_000913.ptt      ------------------------------------------------------------
NC_003197.ptt      CTTTTAACCGTCTTGAAAAATTAAAAAAAAGTGTGCGAGAGACTGTTAAGGCGGGTTTTT
                                                                               

NC_000913.ptt      ------------------------------------------------------------
NC_003197.ptt      CCTCTATTGTTATCGTTAATAATGGCTCAAGCGACGGTACCAGGGAATGGCTTTCTTCAT
                                                                               

NC_000913.ptt      ------------------------------------------------------------
NC_003197.ptt      TAAGTGAACCTGGCATCACGATACTTAATCTTAAAGATAATCTTGGTGGTGCTGGCGGAT
                                                                               

NC_000913.ptt      ------------------------------------------------------------
NC_003197.ptt      TTAAAGTAGGTAGTCAATATATATGCTCATATAGTAATGCCGATTGGGTATTTTTCTATG
                                                                               

NC_000913.ptt      ------------------------------------------------------------
NC_003197.ptt      ATGATGATGCTTACCCGGAAATTAATATTTTAAAGCATTTCTCGTTATTAGATACCTCAA
                                                                               

NC_000913.ptt      ------------------------------------------------------------
NC_003197.ptt      GATACCGTATATTTGCGTCGCGAGTTCAGGACACCTATGGGCGGTCTTGTCGGATGAATT
                                                                               

NC_000913.ptt      ------------------------------------------------------------
NC_003197.ptt      TGCCTTTCATTAGGGTCCCATCTACGGTGTTTGAGACTATTTATTATGCGATGCGCCCAG
                                                                               

NC_000913.ptt      ------------------------------------------------------------
NC_003197.ptt      AGAGGTTTTCTCCAGTAAGAACTCAGGTTACTGATGTTCAAACTGTGTCATTCGTTGGTA
                                                                               

NC_000913.ptt      ------------------------------------------------------------
NC_003197.ptt      TGATTATTGATCGAAAGGTATTGAATAACCATCTTAACGATATCCATGATGAACTTTTCC
                                                                               

NC_000913.ptt      ------------------------------------------------------------
NC_003197.ptt      TTTATTATGATGATTTTTTCTTTGGTTATAAGCTAGTATTGTCCGGGCAGAAAATTCGTT
                                                                               

NC_000913.ptt      ------------------------------------------------------------
NC_003197.ptt      ACTCCCCAGAAATTAAATTTATTCATGATATCTCTATTCATGGAAAGTGTATCTGCCCCG
                                                                               

NC_000913.ptt      ------------------------------------------------------------
NC_003197.ptt      AATGGAAAGTATATTATCTTTGTAGAAATTTGTTGCTGCTGAGAAAACTTTTACCCGTTC
                                                                               

NC_000913.ptt      ------------------------------------------------------------
NC_003197.ptt      CCAGGATATTCAGTGTTCTTTCTATAGTGTTACGCCTCTCTAAATATCTCGCCATATTAC
                                                                               

NC_000913.ptt      ------------------------------------------------------------
NC_003197.ptt      CATGGCAGCGTAAGAAATTTCGTTATCTATATTTTATCTGGCAGGGAATACTTCATGGAC
                                                                               

NC_000913.ptt      ------------------------------------------------------------
NC_003197.ptt      TTAAAGGTATTAGTGGGAAATATCATTAGCAGGACGAAGAGATGAAAAGGTTATGTTATT
                                                                               

NC_000913.ptt      ------------------------------------------------------------
NC_003197.ptt      TTGTAAATTCAGACTGGTACTTTGATTTACATTGGACAGAACGTGCGATAGCGGCAAGGG
                                                                               

NC_000913.ptt      ------------------------------------------------------------
NC_003197.ptt      ATGCGGGTTATGAAATTCATATCATAAGTCATTTTATTGGTGAAGAGATTATAAAAAAAT
                                                                               

NC_000913.ptt      ------------------------------------------------------------
NC_003197.ptt      TCAAAACGCTTGGTTTTATTTGTCACAATGTGTCTCTTGTTGCTCAGTCATTTAATATGT
                                                                               

NC_000913.ptt      ------------------------------------------------------------
NC_003197.ptt      TTGTTTTTTTTAGAGCATTCCTTAACGCTCGGAAAATTATTAAAGAGATTAATCCTGACT
                                                                               

NC_000913.ptt      ------------------------------------------------------------
NC_003197.ptt      TATTGCATTGTATTACGCTCAAACCTTGCCTGATTGGTGGGGTTAGCGCCAGGAGAAGTA
                                                                               

NC_000913.ptt      ------------------------------------------------------------
NC_003197.ptt      ATAGTCCAGTTGTTATCAGCTTTGTCGGACTTGGTCGAATCTTTTTATATAATACCGTGC
                                                                               

NC_000913.ptt      ------------------------------------------------------------
NC_003197.ptt      CAATGAGAATATTGCGTGCGTTAACCGTTTTGGTTTACAAATATATTGCCGGTAATAAGC
                                                                               

NC_000913.ptt      ------------------------------------------------------------
NC_003197.ptt      GTGGTGTTTTTATTTTTGAACATGATAAAGATCGACGAAAAATATCGCGTTTAGTAGGTA
                                                                               

NC_000913.ptt      ------------------------------------------------------------
NC_003197.ptt      TTGATTATCATAAAACTATCGTTATCGAAGGTGCTGGAATTAACCCGGATATTTATAAAT
                                                                               

NC_000913.ptt      ------------------------------------------------------------
NC_003197.ptt      TCTCTATAGAGAAAAAACATGAGATACCGATAGTCCTTTTTGCAAGCCGAATGTTATGGA
                                                                               

NC_000913.ptt      ------------------------------------------------------------
NC_003197.ptt      GTAAAGGTCTTGGCGATCTCATTGAAGCAAAAAAGATCCTCAGACAAAAAAATATTCATT
                                                                               

NC_000913.ptt      ------------------------------------------------------------
NC_003197.ptt      TTGTTTTAAATGTTGCAGGTATATTGGCCGAGGACGATAAAGATGCTATCCCTTTGGAGC
                                                                               

NC_000913.ptt      ------------------------------------------------------------
NC_003197.ptt      TCATTCATCACTGGCATAATGAAGGACTAATTAACTGGCTGGGACGCTCTTCGAATGTAT
                                                                               

NC_000913.ptt      ------------------------------------------------------------
NC_003197.ptt      ATGAGCTTATTCAGAAATCGAATATCGTTGCATTACCATCTATTTATCCGGAAGGAGTAC
                                                                               

NC_000913.ptt      ------------------------------------------------------------
NC_003197.ptt      CACGGCTTTTATTAGAGGCATCATCTGTAGGACGTGCATGTATTGCTTATGATACCGGCG
                                                                               

NC_000913.ptt      ------------------------------------------------------------
NC_003197.ptt      GATGTGATAGCTTAATTATTCATAACTATAATGGGTTGATCGTGAAAAGTAATTCAGCTC
                                                                               

NC_000913.ptt      ------------------------------------------------------------
NC_003197.ptt      AGGAGTTAGCGGTAGAATTAGAGTATTTGTTAAAAAATCCACAGATTCGCTTAGAGATGG
                                                                               

NC_000913.ptt      ------------------------------------------------------------
NC_003197.ptt      GGGCGAATGGAAGAAAACGTGTAAAGGAATTGTTTTCCAGCATATTAGTCATTAATAAGA
                                                                               

NC_000913.ptt      ------------------------------------------------------------
NC_003197.ptt      CATTGCAAATTTATAAAGACACTATTGGTTGCTAACACCATAAAGTGCTTATGAAGTAGG
                                                                               

NC_000913.ptt      ------------------------------------------------------------
NC_003197.ptt      TCAGTGTTTAGATAAATAGTATGTAAATATTATAGAAAATAAATAAGTTATATTTTCATA
                                                                               

NC_000913.ptt      ------------------------------------------------------------
NC_003197.ptt      TCGTTAAAGAATAAGTTCTTCAGGTAAAGGTGACACGGAAACAATGAATGATTTGAAAGA
                                                                               

NC_000913.ptt      ------------------------------------------------------------
NC_003197.ptt      AGCTCTGGCCAGGCACCAACTTTGGATTTCGCTAGGTTGGAATGATGTCCTGGGACGATA
                                                                               

NC_000913.ptt      ------------------------------------------------------------
NC_003197.ptt      CCGGCGATCGGTGTTAGGGCCTTTTTGGATAACGATTTCGATGGGGGTCACCATATCAGC
                                                                               

NC_000913.ptt      ------------------------------------------------------------
NC_003197.ptt      GATGGGACCTCTTTACGGTTCGCTGTTCAGTTCTGGTTCCGAAAATTTTATCATGCATCT
                                                                               

NC_000913.ptt      ------------------------------------------------------------
NC_003197.ptt      TACTTTAGGTATGATCTTTTGGGCCTTTCTATCAGCAACTATTAATGAGTCATGCGGAAT
                                                                               

NC_000913.ptt      ------------------------------------------------------------
NC_003197.ptt      ATTTAATGAGTCCGCATCAATTATTAAACAATCTGACCTTCCGCTATATTTATATATATT
                                                                               

NC_000913.ptt      ------------------------------------------------------------
NC_003197.ptt      ACGTGTTTTCTATCGGCAGTTTATGATTATGTTGCATAATTTTATCATTATACCTTTCGT
                                                                               

NC_000913.ptt      ------------------------------------------------------------
NC_003197.ptt      GATTTTTTTTACCAATACATCGGTAAATCTTGATATTCTCCTTTTTATACCTGCAATTGT
                                                                               

NC_000913.ptt      ------------------------------------------------------------
NC_003197.ptt      AATAACATCCATCTCATTAATTTCTACAGGTATGATTCTCGCCATTTTTTGCACAAGATA
                                                                               

NC_000913.ptt      ------------------------------------------------------------
NC_003197.ptt      TCGTGATATGGGACCGGTTGTTCAAAGTGTGGTAACGTTGTGTTTTTTTATAACTCCCAT
                                                                               

NC_000913.ptt      ------------------------------------------------------------
NC_003197.ptt      CATTTGGACATCGGAACAATTACCAAAGGGAAGAAAGGAGTTTGTTGATTATAATATTTT
                                                                               

NC_000913.ptt      ------------------------------------------------------------
NC_003197.ptt      TTATTACTTTATGGAGATGCTCAGGAAACCATTAATGGGAACTGTACCAGATGTAACTAT
                                                                               

NC_000913.ptt      ------------------------------------------------------------
NC_003197.ptt      ATGGTTTTACACAATAATAACCTCTATTATTATGTTGATGGTCTCAACCTTAGTGTTGAC
                                                                               

NC_000913.ptt      ------------------------------------------------------------
NC_003197.ptt      TAAATATCGCTCAAGAATCGTATACTGGTTATAATTAATGAAAATCTCTTGCAAAAACGT
                                                                               

NC_000913.ptt      ------------------------------------------------------------
NC_003197.ptt      TGGCGTAATACTCCCTATATTTAACTCCAGCCACCGTTCATTTAAAAAAACTTTTCTACA
                                                                               

NC_000913.ptt      ------------------------------------------------------------
NC_003197.ptt      GGCTGCTTCAGGTGGACGAATTGGCTCATCGAATACCGGGATTATTGAAGTAGAGGCATT
                                                                               

NC_000913.ptt      ------------------------------------------------------------
NC_003197.ptt      AAAAAAAATTGATTTTACGCTTACCGAAGGTAACCGTCTTGCGCTTATCGGACACAATGG
                                                                               

NC_000913.ptt      ------------------------------------------------------------
NC_003197.ptt      TTCGGGCAAAACAACTCTTCTGAGAGTACTTGCAGGGGCCTATAAACCAACTTCAGGGAA
                                                                               

NC_000913.ptt      ------------------------------------------------------------
NC_003197.ptt      GTATGAATGTATTGGTCGAGTCACCAGCCTCATTGATCCCATGATGGGAATGGATGGTGA
                                                                               

NC_000913.ptt      ---------------------------------------ACCCCGATTAATAAAGAATGA
NC_003197.ptt      GCTTACCGGCCTGGAAAATATAAAACTGAGGGGACTATTTCTCGGTCTGTCAAAAAATGA
                                                           * * *  *   *** *****

NC_000913.ptt      AA-AAAGGATATCACC--------------------------------------------
NC_003197.ptt      AATAAAAAATATTACAGAAGATGTCATCGAGTTCAGCGAGTTAGGTGATTTTATTAAAAT
                   ** ***  **** **                                             

NC_000913.ptt      ------------------------------------------------------------
NC_003197.ptt      CCCCGTTAGAACGTATTCTAGTGGTATGGTTCTGAGGCTTGGTTTTTCTATTTCTACTGC
                                                                               

NC_000913.ptt      ------------------------------------------------------------
NC_003197.ptt      AATTAATCCTGAAATTTTACTGATGGATGAATGGATGAGCGTGGGTGATAGTGATTTTAA
                                                                               

NC_000913.ptt      ------------------------------------------------------------
NC_003197.ptt      AAGAAAAGCAGAGATGAGATTAAATAGCTTTATCTCTAAAGCGGGCATTATGGTAATGGC
                                                                               

NC_000913.ptt      ------------------------------------------------------------
NC_003197.ptt      CACTCACGATGATGAACTGGCTAAATCTGTATGTAATAAGTTCATCAGGCTTGAGCACGG
                                                                               

NC_000913.ptt      ------------------------------------------------------------
NC_003197.ptt      TGAGATAGTTAGCAAAGGCGGATTTTAATATTCTTATTGCAGTATTTATATCACTACGCG
                                                                               

NC_000913.ptt      ------------------------------------------------------------
NC_003197.ptt      GTGAGAAATTTACTATTTTATAATAGCGTTACCCCAGATAATATAAATTTATAGGTTCGT
                                                                               

NC_000913.ptt      ------------------------------------------------------------
NC_003197.ptt      TATGTATTTTTTACTTCAAAAAGTAATTTTACCAAACATTGATCTATGCACGGAAGAGCA
                                                                               

NC_000913.ptt      ------------------------------------------------------------
NC_003197.ptt      GCTTTATTTCAGAACTCAGGGCGGGAAGTATAACTATACCTCACGTAACTTACTTGTTCC
                                                                               

NC_000913.ptt      ------------------------------------------------------------
NC_003197.ptt      GCGTCATAAGGTTGCATATTTTGATACTTTTTTTAATGCATTCTCAATTAAGAAATGGAA
                                                                               

NC_000913.ptt      ------------------------------------------------------------
NC_003197.ptt      AAAATATACAACCTTAACATCACTTTTTTTGCGGGTTAATATAATTGGTCGCGGAACTAT
                                                                               

NC_000913.ptt      ------------------------------------------------------------
NC_003197.ptt      AACTGTAAGGCATAAAGAGAATGGTGTCATTAGAGTATTAAAGCAAATTGATTTTAAATC
                                                                               

NC_000913.ptt      ------------------------------------------------------------
NC_003197.ptt      GTCATGTAATATTAGTGATGAGATTGAGATTGATATATCAAAAATAAATTTTGGATATAT
                                                                               

NC_000913.ptt      ------------------------------------------------------------
NC_003197.ptt      CTATGTGGAGTGGCAATCAGACGAAGACTCTGTTTTAAATGGATTTGAATTGCTGACTAA
                                                                               

NC_000913.ptt      ------------------------------------------------------------
NC_003197.ptt      AGATCATGTTAGTAAATCATCTATGGCTTTAGTTATAACAACTTATAATAGAAAAGAAGC
                                                                               

NC_000913.ptt      ------------------------------------------------------------
NC_003197.ptt      TGTTACTAAAACAATCAATAGAATTAATAAAACACTCTTAACCCAGAGCGAATTTAAAGA
                                                                               

NC_000913.ptt      ------------------------------------------------------------
NC_003197.ptt      TCGTTTTAAATTGATTGTCGTTAATAATGGCGAGGCGATTAATCACCCGTCAGGAAACGG
                                                                               

NC_000913.ptt      ------------------------------------------------------------
NC_003197.ptt      CATTATAGTTATCAATAATGAAAACCTCGGTGGGTCAGGCGGGTTTATGAGAGGTTTGAT
                                                                               

NC_000913.ptt      ------------------------------------------------------------
NC_003197.ptt      AGAGGCAGGGAAAATCAACGATGTCAAACATGTCATATTTATGGATGACGACGGCTCATG
                                                                               

NC_000913.ptt      ------------------------------------------------------------
NC_003197.ptt      TGAAATTGAATCGATTTGTCGAACTCATGCTTTTTTACTGATGGCTAAAGACAAAAATAC
                                                                               

NC_000913.ptt      ------------------------------------------------------------
NC_003197.ptt      AGTTGTTACTGGCTGTATGCTTTTTGAAGATAACCCGGCAATCATACATGAATCTGGTGC
                                                                               

NC_000913.ptt      ------------------------------------------------------------
NC_003197.ptt      CATATGGCATAGAGATTTTTTACATTACCCGGATAAACATTATCTGGATGCTCGGGAAAT
                                                                               

NC_000913.ptt      ------------------------------------------------------------
NC_003197.ptt      AGATTCTTTAGATACTTTTGATAATGAAAGAAAAATAGGCTACGGTGGATGGTGGTTTTT
                                                                               

NC_000913.ptt      ------------------------------------------------------------
NC_003197.ptt      TGCCTTTAATATTAACGCTATTGAATATTACTCATTTCCTTTCTTTGTTCGTGGTGATGA
                                                                               

NC_000913.ptt      ------------------------------------------------------------
NC_003197.ptt      CCTGCTATTTGGATATATGCATAAAAAACATAATATTGTCACACTTAATGGTGTGGCTTC
                                                                               

NC_000913.ptt      ------------------------------------------------------------
NC_003197.ptt      GTGGCAAATGGATTTTGAAAGAAAAATATCGGTTCTAAATAGCTATTTGAACTTCAGGAC
                                                                               

NC_000913.ptt      ------------------------------------------------------------
NC_003197.ptt      TGTTGCTGTACCTGCATTAATTAGTAAAAGAAAGTTTGCTGCACTACTGTTAAGTGTTTT
                                                                               

NC_000913.ptt      ------------------------------------------------------------
NC_003197.ptt      CTTTGTGCGGGAAGTCTTTCTTGCGAGTTTTTCATGCCGCTATGAACTTGCCAGAGCAAT
                                                                               

NC_000913.ptt      ------------------------------------------------------------
NC_003197.ptt      GATTATGTCATATAACGATTGTCTTTCTGGACGGGAGTTTTGGGAAGATAATGTAGATCT
                                                                               

NC_000913.ptt      ------------------------------------------------------------
NC_003197.ptt      TCTGGAGATAAGAAAAAGAATTAATGCAATAACTCATAATGAAAAATTCAATGTAGAAGG
                                                                               

NC_000913.ptt      ------------------------------------------------------------
NC_003197.ptt      TATTGATATTGTTAATGGTTGTGTTGATTACCCATGTTCTGGTAAAGAAAAAGCCATCTA
                                                                               

NC_000913.ptt      ------------------------------------------------------------
NC_003197.ptt      CAAATTTTTTAGATGCATAACCCTTAATGGACACTTAATTCCAGCTTTCTTTTTAATTAA
                                                                               

NC_000913.ptt      ------------------------------------------------------------
NC_003197.ptt      AAAACCAATCGTGGTTGATTATCGTCATTATCACCCTACTAAGTTTTCATTCCGGAGAAT
                                                                               

NC_000913.ptt      ------------------------------------------------------------
NC_003197.ptt      TACTATCTATCATTTAAATATAGAAAATGGCAAATTATTAAAACTTACCCACTCAAAAAT
                                                                               

NC_000913.ptt      ------------------------------------------------------------
NC_003197.ptt      GGAGTTTTTTAAAGTTATTATTAATGGTTTGTTTACGGCAGTCAAAAATTTTTATCGGTT
                                                                               

NC_000913.ptt      ------------------------------------------------------------
NC_003197.ptt      TAAATCTGCAAAAAAAGAGATGAAAAATAGTTTGCCCTATCTTACCTCAAAGCTCTTTTG
                                                                               

NC_000913.ptt      ------------------------------------------------------------
NC_003197.ptt      GTATAAAAAATTCAATAAAAAATCTGAAGATAAATATTAAACATGATGTAAGTGGTGTTG
                                                                               

NC_000913.ptt      ------------------------------------------------------------
NC_003197.ptt      ATGAGAATTATACCGATTTTTTAATTATATGACTATGATAATCTTAGGTATGGTTCTGTT
                                                                               

NC_000913.ptt      ------------------------------------------------------------
NC_003197.ptt      GCTACACCTTATCTGGTGTCAGTCTAATAAAATATTATAATCCTTACCCAATGTCAGCAT
                                                                               

NC_000913.ptt      ------------------------------------------------------------
NC_003197.ptt      TTATTCATAGGGTGTTAATTTTTATATATACCGTAAAACGCGAAATCAGAATATGGAAAA
                                                                               

NC_000913.ptt      ------------------------------------------------------------
NC_003197.ptt      GAGTCTTTTAGTTATTGTCCGACATAAACCTGGGCGTACTCGTCTATTAATGCGGGCCTT
                                                                               

NC_000913.ptt      ------------------------------------------------------------
NC_003197.ptt      GCAATCCATTAATGACCAGACGTTCAAAAAAATAAATATCATCATTTTCTGCATGGAGGA
                                                                               

NC_000913.ptt      ------------------------------------------------------------
NC_003197.ptt      AGAATTGAAATGTCACAATGTGGATGATTTTTATCTGAAAGAACTGTCAAATATATATAG
                                                                               

NC_000913.ptt      ------------------------------------------------------------
NC_003197.ptt      TGTTATCTACGACGAAAGCTGTATCTTTAATGCTATTAAGATGTCTGAATCTAATTATTT
                                                                               

NC_000913.ptt      ------------------------------------------------------------
NC_003197.ptt      ATGCTTTATGGATGATGACGATTCTTGGGCCCCTGAATATGTGTCAAGGCTACTCAGTGT
                                                                               

NC_000913.ptt      ------------------------------------------------------------
NC_003197.ptt      TTTGGCGAATATACAGTCAACGTATTCATCTGTAAATGCAATAGCATGCCATACAAATAA
                                                                               

NC_000913.ptt      ------------------------------------------------------------
NC_003197.ptt      AGTTGCTGAGATTGCGGAAAATAATAGAATAATTATAAATTCAACGCAACCATGGAACCA
                                                                               

NC_000913.ptt      ------------------------------------------------------------
NC_003197.ptt      CTATTTAAATGCTGGCCCTGTTAGTTTTGATGTTATTTATTACAGGAATTCTATTCCACT
                                                                               

NC_000913.ptt      ------------------------------------------------------------
NC_003197.ptt      TTCCTCGTGTTTATTCGATAAAAATTCTGTTATCGATATGATTGAAAGTCATAAATTATC
                                                                               

NC_000913.ptt      ------------------------------------------------------------
NC_003197.ptt      CTCTCCTGCATTTTTCTGGCCTTTTTTTATTCATTACCTTGCAGAAAATGATGTTTGGAT
                                                                               

NC_000913.ptt      ------------------------------------------------------------
NC_003197.ptt      CTTACCTGAAGCACTGGCATTTTATCATTTCAGAGAAAATGATGACTTTGAATTTGGCAA
                                                                               

NC_000913.ptt      ------------------------------------------------------------
NC_003197.ptt      TTATACCGTAATTAACAATGAGTTATTTGATATAGAATGCAAAATTGCAGAAAATAAAAT
                                                                               

NC_000913.ptt      ------------------------------------------------------------
NC_003197.ptt      GATGAGAAGTATTGATGACTCATCATTGCTCAATGTGTTACTTTCAAATATTGCTAACAA
                                                                               

NC_000913.ptt      ------------------------------------------------------------
NC_003197.ptt      TAGTCTTTTTCATAAAATTTCTTATATTGAAAATAAGATTAAATAAAATATGGATATGAA
                                                                               

NC_000913.ptt      ------------------------------------------------------------
NC_003197.ptt      CTTTAAAAAATACAAGACCGTAAGCTTTGATATCTTTGATACATTGGTTAGCCGGAGGAT
                                                                               

NC_000913.ptt      ------------------------------------------------------------
NC_003197.ptt      TTACCGTCCCAGAGATTTGTTTTCATTAATGCAATCAACTTTAGCAACTGAGAAATTTTT
                                                                               

NC_000913.ptt      ------------------------------------------------------------
NC_003197.ptt      TATATCAGCGTACGAGATTGGTATTATTGATAATTTCCCAGAGATAAGAGTTCAGGCGGA
                                                                               

NC_000913.ptt      ------------------------------------------------------------
NC_003197.ptt      AGTAAGTGCCAGAGAGAATAGGGTCAGGCGTTTTGGCGGCGAGCCGGAAATACTTATATC
                                                                               

NC_000913.ptt      ------------------------------------------------------------
NC_003197.ptt      TGAAATATACGATGAAATTTTAAAAAAGCATCCGCAGCTTTCACCAGCGACAGTAAAAAA
                                                                               

NC_000913.ptt      ------------------------------------------------------------
NC_003197.ptt      GATAATCGATCTGGAAATACAAATGGAGAAGATTGTTTTATATAAAAATGCGCGTGGAAG
                                                                               

NC_000913.ptt      ------------------------------------------------------------
NC_003197.ptt      CTGTTTGTTTGAAAAGGCTATTAGTGATGGTTGCAAAGTCATTTTAATTAGTGACATGTA
                                                                               

NC_000913.ptt      ------------------------------------------------------------
NC_003197.ptt      CCTTCCATCAGCAATATTAAAGGAGTTGTTAACATCATGTGGCTATGATATCAGTAACAT
                                                                               

NC_000913.ptt      ------------------------------------------------------------
NC_003197.ptt      TCCAGTTTATTCATCTGGCGAAGAGCGGTACTCTAAAAATAGTGGTAAATTATTTTCAAT
                                                                               

NC_000913.ptt      ------------------------------------------------------------
NC_003197.ptt      AGTCAAGAAAAATGAAAATGTAGATATTGCATCGTGGATGCATGTTGGCGACAATGTTCA
                                                                               

NC_000913.ptt      ------------------------------------------------------------
NC_003197.ptt      TGCTGATATTCTGAATGCTAAAAAACTCGGCATAAATACTCTCCATGCTGATTGGTCAGA
                                                                               

NC_000913.ptt      ------------------------------------------------------------
NC_003197.ptt      GTATAATCATGGGATATCTAATCATTGGAAAGCTAAAGATATTATTGGTGAATCTATTTG
                                                                               

NC_000913.ptt      ------------------------------------------------------------
NC_003197.ptt      TAAGACTTTATTACTTAAACAAGTTTCTGCTTTCCATCAAAATGATCCTTTAAACGAGAT
                                                                               

NC_000913.ptt      ------------------------------------------------------------
NC_003197.ptt      AGGATTTAAAGTATTTGGTCCATTATTATTAGGTTATGTATCCTGGTTAGCGAATCAGTT
                                                                               

NC_000913.ptt      ------------------------------------------------------------
NC_003197.ptt      AAAGATTCATAAAATTGATAAAGCGCTTTTTTTAGCACGCGATGCTCACTTAATCTATAA
                                                                               

NC_000913.ptt      ------------------------------------------------------------
NC_003197.ptt      AATTTATAATGAATACTTTTCAGAAGAACATGTAAAATGTGAATATTTATATATATCCCG
                                                                               

NC_000913.ptt      ------------------------------------------------------------
NC_003197.ptt      CGCATCAGCTTATATGGTGGGGATGACTGATTGGCCGATGCACAGGATTTGGCATCTTTT
                                                                               

NC_000913.ptt      ------------------------------------------------------------
NC_003197.ptt      TGGTGGTAAGAATAAGAAAAGTATTAAAAAGATACTTGCTATCGCGGGGTTAGATGCGAG
                                                                               

NC_000913.ptt      ------------------------------------------------------------
NC_003197.ptt      TGAGCATATTTCAGATATACATCATGTTGGTTTTCCTGACGAGGAGTATATTCCTGTTTC
                                                                               

NC_000913.ptt      ------------------------------------------------------------
NC_003197.ptt      AGGAGAGGAACATAAGGTTCACTGGCTTATAAATAAATTATTTCCATATATTTTATTAAA
                                                                               

NC_000913.ptt      ------------------------------------------------------------
NC_003197.ptt      AAATACTCAGCACAGGGAAGTTTACGCTGATTACTTTAAAACGGCCTGTGAAGGTTATAA
                                                                               

NC_000913.ptt      ------------------------------------------------------------
NC_003197.ptt      AAATATAGCACTTATCGATGTAGGATGGATGGGTAATATTCAATCAGTATTTGCTCGTTC
                                                                               

NC_000913.ptt      ------------------------------------------------------------
NC_003197.ptt      TTTAGGTGCGCAATGGGCAGAAAAACAAATACATGGGTTTTATTTGGCAACTTTTGCTGG
                                                                               

NC_000913.ptt      ------------------------------------------------------------
NC_003197.ptt      CGCCAATGATAACCGATCTATTTATAATAAGATGTTTGGTTGGCTAACCAACTATGGCCA
                                                                               

NC_000913.ptt      ------------------------------------------------------------
NC_003197.ptt      TCCCAACGATAAGTGTGATCTTTTCTTATCAGGAGGGGTGGAAATAATGGAGTTCGCTAT
                                                                               

NC_000913.ptt      ------------------------------------------------------------
NC_003197.ptt      GGCTGACAATACTGGGTCAACAATTGGCTATAAAAAAACGGATAATGGAATAATTCCTGT
                                                                               

NC_000913.ptt      ------------------------------------------------------------
NC_003197.ptt      ACGTGAAGATAGCAGTGGTTCTGAAATTGAGTATTTAAAAAAAGCAGCAAGATTGCAATC
                                                                               

NC_000913.ptt      ------------------------------------------------------------
NC_003197.ptt      AGGGATTATTTCTTTTTTTGAGTACGTCAAACCGCTCATACAAAAAGGAAATTATGCAGC
                                                                               

NC_000913.ptt      ------------------------------------------------------------
NC_003197.ptt      ACTTAGTAGTGTTGTATTGTCAGAACCTTTTTTTGAATTGATAGCCAGACCCTCAAGCGC
                                                                               

NC_000913.ptt      ------------------------------------------------------------
NC_003197.ptt      TCAACTGGACGCCTTATCTTCCCTCACACATTCAGAGTCCGCGGGATCTAACGCAGAAAG
                                                                               

NC_000913.ptt      ------------------------------------------------------------
NC_003197.ptt      AATCGTGCTAGCCAAGAAACTGCCTTTAAAGGATAAACTTTTTCCCGGAGAAAATTATAT
                                                                               

NC_000913.ptt      ------------------------------------------------------------
NC_003197.ptt      CAAAGAGTTGAATGCCAGTTATTGGAAAGAAGGCTTTAAAAGGATCAACAGAAAAAAATT
                                                                               

NC_000913.ptt      ------------------------------------------------------------
NC_003197.ptt      TTGGGCAAAATATAACTAAGCGTCATTTAATTCCGGTAGGCAGACAATCATTATTGGGCG
                                                                               

NC_000913.ptt      ------------------------------------------------------------
NC_003197.ptt      CTCGCCCGACAAGGGCTGAGTCGATTATGCCCTGGCGCGATCATGTTAACCCTGACGGGG
                                                                               

NC_000913.ptt      ------------------------------------------------------------
NC_003197.ptt      AAGTGGTCTCGTGCTGCGATAATGTTATTATCACTGGATACCACCGCCTGTTTGTCCATC
                                                                               

NC_000913.ptt      ------------------------------------------------------------
NC_003197.ptt      CGCTGTGGATGTTCATTATGGTGTTCGATGTGCATTCCAGATAGTCAGAGGCGGTGTAGT
                                                                               

NC_000913.ptt      --------------------------------
NC_003197.ptt      CCATTAATCAACTGTTAACAAAGGATATTATC
                                                   
