# Supplementary material for: Better estimation of protein-DNA interaction parameters improve prediction of functional sites
Source: BMC Biotechnol. 2008 Dec 23;8:94. doi: 10.1186/1472-6750-8-94 (PMC2654563; doi:10.1186/1472-6750-8-94)
Supplement: Additional file 6 — Aligned intergenic sequences between E. coli and S. typhimurium. The gzip compressed tar file includes the clustalw output and the sequences used in the study comparing CAP binding sites in E. coli and S. typhimurium. [file 1472-6750-8-94-S6.gz › orthologs/glnL-glnA]

>NC_000913.ptt glnL- glnA- 4054362 4054648
TAAAGCAGTCTCCTGAACAGGTTGCACCATTTTAGTGCATTATAGCTTTTTACGGATAAAAAGCGCGAAGCATCAGAGAATTGACGGAGAAAAAAGCCCATGCAGAGATGGGCTACAGATAGCTGACAAACTTCACGTTGGAGAGCGACTCACCTGCTCCGGCCTACCACATCATCACCGTGTAGGCCGGATAAGACGCATTTGCGTCGCATCCGGCGTGATGTGCTTGCCACCGATCCCAGGCCTGCCAGAGACAGGCGAAAAGTTTCCACGGCAACTAAAACAC
>NC_003197.ptt glnL- glnA- 4215324 4215599
TTCAGCAGTCTCCTGGAAAAGGTTGCACCATTTTAGTGCATTATAGCTTTTTACCACTAAAAAGCGCGTGAGATCAGATTGTTGGTGGAGAAAAAAGCCCATCCTGGGATGGGCTGAAAGTTTCCACGGCAACTCAAAAACTCCTGACGCCTTTCACGCTGCTGCTGCGTTGGCTGCCTTCGCTTACCCCAGTCACATCGCTATCTATGCTCCTGGGGATGTGCTCAGTTGCTGCCTTGCAGCAACGCGAAATTTGTCGGATTTTTAATATACGA
